# Supplementary material for: Utilizing Microbial Inoculants to Alleviate Continuous Cropping Obstacles: Insights into the Metabolites and Transcriptomic Responses of Pinellia ternata
Source: Metabolites. 2025 Mar 11;15(3):189. doi: 10.3390/metabo15030189 (PMC11943613; doi:10.3390/metabo15030189)
Supplement: Supplementary file 1 [file metabolites-15-00189-s001.zip]

Archive with 2 entries (2 files):
- metabolites-3445635-supplementary.pdf
- Supplementary Dataxlsx.xlsx
