# Supplementary material for: Utilizing Microbial Inoculants to Alleviate Continuous Cropping Obstacles: Insights into the Metabolites and Transcriptomic Responses of Pinellia ternata
Source: Metabolites. 2025 Mar 11;15(3):189. doi: 10.3390/metabo15030189 (PMC11943613; doi:10.3390/metabo15030189)
Supplement: Supplementary file 1 [file metabolites-15-00189-s001.zip › Supplementary Dataxlsx.xlsx]

## Sheet: pos.raw
Data S1. Secondary metabolites identified by untargeted metabolomics
ID	rt	m/z	Name	Superclass	Class	Subclass	KEGG	HMDB	CAS	type	JJ_R1_3	JJ_R4_6	JJ_R7_9	L_R1_3	L_R4_6	L_R7_9	N_R1_3	N_R4_6	N_R7_9
M265	48.4	1790565	Theophylline	Alkaloids	Pseudoalkaloids	Purine alkaloids	C07130	HMDB0001889	58-55-9	NEG	20182.9030782539	33304.1721307887	13315.1391058178	5701571757015	13141.1558284863	14079.7990641334	19301.7287040587	29327.0825432986	40244.8329167434
M266	48.4	1790565	1,7-Dimethylxanthine	Alkaloids	Pseudoalkaloids	Purine alkaloids	C13747	HMDB0001860	611-59-6	NEG	20182.9030782539	33304.1721307887	13315.1391058178	5701571757015	13141.1558284863	14079.7990641334	19301.7287040587	29327.0825432986	40244.8329167434
M140	39.7	1650408	3-Methylxanthine	Alkaloids	Pseudoalkaloids		C16357	HMDB0001886	1076-22-8	NEG	22020.3585484859	35299.8333762621	25388.4939133908	32670.445674431	38344.3229288288	38198.0413620744	40435.9091084595	22768.3050236473	32060.696462125
M150	39.7	1650408	7-Methylxanthine	Alkaloids	Pseudoalkaloids	Purine alkaloids	C16353	HMDB0001991	552-62-5	NEG	22020.3585484859	35299.8333762621	25388.4939133908	32670.445674431	38344.3229288288	38198.0413620744	40435.9091084595	22768.3050236473	32060.696462125
M23	34.9	1230553	Nicotinamide	Alkaloids	Nicotinic acid alkaloids	Pyridine alkaloids	C00153	HMDB0001406	98-92-0	POS	15353.0577606477	14983.8940787109	10169.0163178427	15211.3307935307	9675.74678527585	9139.09470050339	10585.4756832848	15287.5796017061	18466.3990303191
M142	34.6	1771024	Serotonin	Alkaloids	Tryptophan alkaloids	Simple indole alkaloids	C00780	HMDB0000259	50-67-9	POS	1149.10603200479	1.92607457962632	1.79670718963174	2372.57035762962	1.85993543651155	1694.09006788268	1.76873924230577	1.98176537558118	1.92870331943853
M1146	302.7	5092858	Nigrifortine	Alkaloids	Peptide alkaloids	Indole diketopiperazine alkaloids			97859-13-7	POS	1.92556008779307	890.263552256803	936.185497845553	660.792999246916	778.079247567057	1097.3593540346	845.192218566256	914.205399729338	1.92870331943853
M51	29.5	1360618	Adenine	Alkaloids	Histidine alkaloids	Imidazole alkaloids	C00147	HMDB0000034	73-24-5	POS	18164.6056080157	12647.1038063777	17856.1126463254	38715.0956186192	62269.7553112473	11726.2437108732	12788.1538959122	22676.6777492524	68446.8668839296
M750	287.2	5932727	Curine	Alkaloids	Tyrosine alkaloids	Isoquinoline alkaloids			436-05-5	NEG	16576.7140973485	14881.2273260062	23223.9777035254	26631.4906584765	12850.6432161805	8523.31198336758	13140.6786391002	28355.4585579352	24933.1703199386
M1074	283.2	4382631	N-Demethylsambutoxin	Alkaloids	Nicotinic acid alkaloids	Pyridine alkaloids			2111892-85-2	NEG	18431.5792672192	23942.3205399851	27712.4998398704	77640.3633213514	71813.1764960577	21019.8558277706	26293.9605404835	27458.6086766094	66943.4137220575
M63	27.1	1520567	Guanine	Alkaloids	Histidine alkaloids	Imidazole alkaloids	C00242	HMDB0000132	73-40-5	POS	3831.18015989657	3640.71811948911	4174.38798696101	8916.98734610496	13045.8552386646	5064.6232464136	7361.22907112996	5590.44914738254	13615.7286848302
M1122	250.3	3801889	1,3,5-Trihydroxy-2,4-bis(3-methylbut-2-enyl)-10H-acridin-9-one	Alkaloids	Anthranilic acid alkaloids	Acridone alkaloids			28233-35-4	POS	2433.28236998872	2546.96981814404	755.060710831222	5026.03386087175	5187.43352797973	1325.32505356162	3654.34819262337	3530.1411041768	3901.47376317741
M30	236.9	2630812	Indigo	Alkaloids	Tryptophan alkaloids	Carboline alkaloids		HMDB0240742	482-89-3	POS	352.912630466118	367.716294455147	11222.9438739973	1.85842977707271	2612.10834238566	2110.15600054147	2466.21308032449	112.078522655653	1.92870331943853
M1066	231.2	4291586	5a-Hydroxy-4-(4-oxoquinazolin-3(4H)-yl)-2-(propan-2-yl)-4,5,5a,9c-tetrahydro-3H-2a,9b-diazacyclopenta[jk]fluorene-1,3(2H)-dione	Alkaloids	Anthranilic acid alkaloids	Quinazoline alkaloids			2103613-93-8	NEG	791.408303020634	6022.65198411415	1217.0980215991	4823.23091361579	7284.07121956549	1490.18278076671	1061.54035335716	4247.39429058163	6.29988716164832
M248	23.2	1950512	3,7-Dimethyluric acid	Alkaloids	Pseudoalkaloids	Purine alkaloids	C16360	HMDB0001982	13087-49-5	NEG	241811.892055541	355131.806705094	231856.045290178	385190.637295085	488747.566893325	261720.651189527	274444.045402121	292125.096185073	515333.269655398
M1134	219.5	6342991	Penitrem A	Alkaloids	Tryptophan alkaloids	Indole-Diterpenoid alkaloids			12627-35-9	POS	3342.92595120624	6450.41857525357	2985.94778130983	7691.65511112997	7983.27829925402	2623.90768700641	5788.99769300135	6113.29362502292	11099.6750438259
M482	206.4	1421224	Tropine	Alkaloids	Ornithine alkaloids	Tropane alkaloids	C02066	HMDB0259297		POS	1.92556008779307	2179.87911793356	2369.55547054145	1.85842977707271	2037.2732010909	2018.6384797015	1932.63908711201	2200.84021565166	1808.84790041833
M459	198.1	3602533	1-Ethyl-3-methyl-10-methylenetetradecahydro-3,6a,12-(epiethane[1,1,2]triyl)-9,11a-methanoazuleno[2,1-b]azocine-6,8,11-triol	Alkaloids	Pseudoalkaloids	Kaurane diterpenoids				POS	984.286914248699	1215.73578437648	2839.79593691895	2369.26750726167	1460.56959060515	559.663642614924	378.330979481737	721.291939261995	1.92870331943853
M1201	192.9	1750626	Caffeine	Alkaloids	Pseudoalkaloids	Purine alkaloids	C07481	HMDB0001847	58-08-2	NEG	32856.2752765859	37539.1108765159	32573.6341919337	35995.1289926927	33379.9250179694	33202.7227579765	32646.8074952072	35595.4292465945	6.29988716164832
M1174	192.8	4482172	Aspergamide B	Alkaloids	Peptide alkaloids	Indole diketopiperazine alkaloids			863132-99-4	POS	77033.1242055015	59262.2095323107	13477.372594258	70946.8674406565	31331.3491017373	94350.4056210449	36453.8728093089	46823.6281743465	24117.4951869568
M751	192.7	1320777	3-Methylindole	Alkaloids	Tryptophan alkaloids	Simple indole alkaloids	C08313	HMDB0000466	83-34-1	POS	4013.89073889408	4623.05255639283	4302.97105667745	4193.42125742801	4117.36704868217	5185.52035738195	4286.07202738233	4048.76807413856	4169.47974712912
M121	188.2	2430875	Lumichrome	Alkaloids	Anthranilic acid alkaloids	Phenazine alkaloids	C01727	HMDB0254199	1086-80-2	POS	3057.46326203893	2044.43700515482	2563.73223615184	1747.13955582959	2217.66999831262	1872.97827178701	1.76873924230577	1629.0462776695	2367.35115849283
M599	173.6	510305	Germine	Alkaloids	Pseudoalkaloids	Steroidal alkaloids			508-65-6	POS	1.92556008779307	6039.48642184472	2810.43378170187	3560.3496120182	4718.88091410714	5051.05796167124	4446.77464359887	6713.62104304515	1.92870331943853
M273	165.1	5022902	Fexofenadine	Alkaloids			C06999	HMDB0005030	83799-24-0	POS	415.097017405561	115.537307412454	1.79670718963174	1.85842977707271	227.153678554951	333.642499081205	333.655423515533	407.655484845593	642.431832145931
M254	158.7	377146	Riboflavin	Alkaloids	Anthranilic acid alkaloids		C00255	HMDB0000244	83-88-5	POS	3671.92686993597	890.474893171592	1968.8811211235	1246.11624022108	1972.2727213761	894.719358365872	1272.69930426181	1000.51176280771	1.92870331943853
M170	157.8	1920654	2-oxindole-3-acetate	Alkaloids				HMDB0035514	2971-31-5	POS	9027.60342417507	13919.8822819655	220.714525178671	6716.26242334534	3785.64086912183	13547.620627685	4135.36075953906	6926.85719396276	2479.50952422115
M233	157.8	1920654	5-Hydroxyindole-3-acetic acid	Alkaloids	Tryptophan alkaloids	Simple indole alkaloids	C05635	HMDB0000763	54-16-0	POS	9027.60342417507	13919.8822819655	220.714525178671	6716.26242334534	3785.64086912183	13547.620627685	4135.36075953906	6926.85719396276	2479.50952422115
M984	14.4	3351747	Strychnine	Alkaloids	Tryptophan alkaloids	Strychnos type			57-24-9	POS	11485.1652290049	9608.17498830899	9291.74261516891	10335.8067102008	9724.86625333086	9931.14748479058	8232.60325852394	11785.9469417928	10503.5994902559
M1098	193	4492214	3-[5-[Acetyl(hydroxy)amino]pentylcarbamoyl]-5-[3-[acetyl(hydroxy)amino]propylamino]-3-hydroxy-5-oxopentanoic acid	Alkaloids					1393117-64-0	POS	16967.7848581463	13095.6728120592	2702.55993582128	15591.6927014005	6735.78728436495	20807.1457751024	7873.18905045001	10270.934009763	5073.75614670936
M779	39.2	4741725	Codeine-6-.beta.-D-glucuronide	Alkaloids and derivatives	Morphinans				20736-11-2	NEG	17546.8325600724	14266.2780027662	14827.8924964807	10212.6083247531	17968.0292066092	12113.9757104432	16270.8970988789	14163.6235486977	21419.2377236874
M422	223.2	2722003	Dextromethorphan	Alkaloids and derivatives	Morphinans		C06947	HMDB0001920	125-71-3	POS	3396.94079361141	1203.99500517338	11037.5072012975	1867.25005460954	691.769165818702	1256.39616623752	5640.92902958307	2883.70154567409	6833.86469555275
M1005	215.8	298216	Levallorphan	Alkaloids and derivatives	Morphinans		C07069	HMDB0014647	152-02-3	POS	377.370646527862	538.606710830036	722.161921196806	381.625758830987	637.090211370454	320.04921067249	440.808276216841	9284640807667	1.92870331943853
M1123	198.2	4321979	Dextrorphan O-.beta.-D-glucuronide	Alkaloids and derivatives	Morphinans				19153-87-8	NEG	13230.9765250605	10259.1040482662	1656.27856803761	11776.1151483719	6564.55402734524	10429.8595682289	4444.84832910534	6014.76796947979	3384.96199428689
M252	54.9	2591302	gamma-Glutamylleucine	Amino acids and Peptides	Small peptides	Aminoacids		HMDB0011171	2566-39-4	NEG	13426.3759429893	8656.33592138752	17085.5522731839	22955.2728802426	5.71591834615375	4258.42193103951	10077.0077435179	8582.76921721355	48180.686502963
M371	52.3	2291549	Ile-Pro	Amino acids and Peptides	Small peptides	Dipeptides			37462-92-3	POS	3370.26215187277	2491.79657780129	1899.79173021709	6090.05706410041	7082.79846351581	2121.76397594143	2504.65409871903	3982.25932796287	7807.84592926331
M39	38.5	2291557	Leu-Val	Amino acids and Peptides	Small peptides	Aminoacids		HMDB0028942	13588-95-9	NEG	7877.44774724662	14892.6946776025	8108.49363337982	20591.8483028021	26545.613793616	7188.80661297851	15487.354952931	22937.8131879934	19153.0674083647
M953	36.7	1050699	DL-2,3-Diaminopropionic acid	Amino acids and Peptides	Small peptides	Amino fatty acids			515-94-6	POS	1.92556008779307	914.800666267618	761.517542128187	883.650041995321	870.714639937349	1040.3344071816	914.59706619744	1.98176537558118	1.92870331943853
M101	35.4	1640721	Phenylalanine	Amino acids and Peptides	Small peptides	Aminoacids	C00079	HMDB0000159	63-91-2	NEG	219145.840003712	292603.11189184	146169.619867796	360057.143348763	339347.228063319	147208.493529281	139535.019127181	174430.022303602	221171.495700172
M49	27.3	1300874	Norleucine	Amino acids and Peptides	Small peptides	Amino fatty acids	C01933	HMDB0251526	104809-14-5	NEG	116518.69255443	122065.521872204	60390.6797475687	195683.348696833	182407.76074492	56362.9157595568	61525.9550766563	78379.8627263668	188371.648213969
M67	27.3	1300874	Leucine	Amino acids and Peptides	Small peptides	Amino fatty acids	C00123	HMDB0062203	61-90-5	NEG	116518.69255443	122065.521872204	60390.6797475687	195683.348696833	182407.76074492	56362.9157595568	61525.9550766563	78379.8627263668	188371.648213969
M164	26.7	1820812	3-Amino-3-(4-hydroxyphenyl)propanoic acid	Amino acids and Peptides	Small peptides	Aminoacids	C04368	HMDB0003831	6049-54-3	POS	25351.5127524603	23765.5928341459	8896.18773048334	31601.7604924391	16544.3981843626	15587.3946448379	15737.6384245017	15552.8178078993	32662.6103927348
M75	26.7	1820812	Tyrosine	Amino acids and Peptides	Small peptides	Aminoacids	C00082	HMDB0000158	60-18-4	POS	25351.5127524603	23765.5928341459	8896.18773048334	31601.7604924391	16544.3981843626	15587.3946448379	15737.6384245017	15552.8178078993	32662.6103927348
M134	25.5	1340446	Aspartate	Amino acids and Peptides	Small peptides	Aminoacids	C00049	HMDB0000191	56-84-8	POS	72941.5387998219	75733.8060266913	59084.7213298789	46763.3823991441	51413.4076474285	73515.1687673471	54082.1392023832	62436.6140661652	78497.8236704559
M192	25.4	1740872	2-Oxoarginine	Amino acids and Peptides	Small peptides	Aminoacids	C03771	HMDB0004225	to_check	POS	12278.7972503932	15138.4400207914	9170.27979054187	4063.09311563795	28373.1445507846	10672.8475770147	2447.46522136855	18191.1196178033	1.92870331943853
M66	25.1	1300497	Pyroglutamic acid	Amino acids and Peptides	Small peptides	Aminoacids	C01879	HMDB0000267	98-79-3	POS	43824.5756081452	34056.5835764428	27521.1744469403	33924.936393796	30993.1449066525	40383.7340101914	37760.2035013034	47606296304	47060.9186371619
M1237	24.4	1260196	L-Serine	Amino acids and Peptides	Small peptides	Amino fatty acids	C00065	HMDB0000187	56-45-1	NEG	5.49003940230841	5939.67012671826	3459.92990648516	8060.07056995063	13415.7738278722	2906.19823697984	400.587849774534	4203.00875580096	6.29988716164832
M655	235.5	247.13	Glu-Val	Amino acids and Peptides	Small peptides				1453453	POS	72.0641250522281	214.596757326037	359.560829976852	270.33516027044	237.437297781793	498.735427394314	349.509421745536	306.777013977861	1.92870331943853
M123	23.2	1460461	Glutamate	Amino acids and Peptides	Small peptides	Aminoacids	C00025	HMDB0000148	56-86-0	NEG	429827.801319504	446663.059712332	5.73528524229078	383693.294473828	384945.41183703	407208.321603539	329520.441127746	422601.312006976	531015.619755552
M1235	22.7	2229884	L-Glutamine	Amino acids and Peptides	Small peptides	Aminoacids	C00064	HMDB0000641	56-85-9	POS	5940.54873408354	4948.84221024834	3854.91580070754	7563.66141215001	632925064015	6796.88533610472	1.76873924230577	7529.77055239635	1.92870331943853
M162	22.5	1310463	3-Ureidopropionic acid	Amino acids and Peptides	Small peptides	Aminoacids	C02642	HMDB0000026	462-88-4	NEG	27614.0236871137	47279.2209752438	14187.8031568954	32686.3193253542	23782.7162784468	5.39295025753176	16436.2302372314	25806.0377111069	39261.7220516402
M173	22.5	1310463	Diglycine	Amino acids and Peptides	Small peptides	Dipeptides	C02037	HMDB0011733	556-50-3	NEG	27614.0236871137	47279.2209752438	14187.8031568954	32686.3193253542	23782.7162784468	5.39295025753176	16436.2302372314	25806.0377111069	39261.7220516402
M1131	162.7	5681685	Astin C	Amino acids and Peptides	Oligopeptides	Cyclic peptides			148057-23-2	NEG	43452.0652242855	51098.1800686527	5.73528524229078	45462.1805197642	47935.976344647	3544148198808	40085.9933733015	50178.7813052061	45325.0166743187
M61	157.1	2060823	N-Acetylphenylalanine	Amino acids and Peptides	Small peptides	Dipeptides	C03519	HMDB0000512	2018-61-3	NEG	14201.0232894063	52290.6360912615	61387.7777686748	49355.4707966577	53253.4414193833	10849.4937672489	13157.7123309683	24580.7639791128	14682.2145119879
M98	163	2791698	Leucylphenylalanine	Amino acids and Peptides	Small peptides	Dipeptides		HMDB0013243	424904	POS	2965.09111642228	2494.94433390501	3363.40703135322	5102.50460320272	4534.56893469656	774.155475039681	4649.10503978365	2683.78743035788	4227.02943557483
M232	53	2050974	Tryptophan	Amino acids and Peptides	Small peptides	Aminoacids	C00078	HMDB0030396	73-22-3	POS	46225.3344173511	44806.7543724711	36280.1727348933	79735.6156489054	83784.4890651797	23520.6949574009	25129.5800595182	27287.2146086219	71465.7996543402
M64	26	6111437	Glutathione disulfide	Amino acids and Peptides	Small peptides		C00127	HMDB0003337	27025-41-8	NEG	249233.490845104	401499.491269181	21264.5353043356	127106.297806678	33372.1277846425	394306.091421741	108549.924242541	186867.941442663	247987.451242269
M1161	70.1	1790146	2-Fluoro-3-(trifluoromethyl)phenol	Benzenoids	Benzene and substituted derivatives	Trifluoromethylbenzenes			207291-85-8	NEG	70639.3602020996	78678.5638116564	56844.4490560276	77913.0634508038	79980.6417844717	75903.8368994477	62122.1901568738	88084.3273202361	59053.0448069562
M608	56.9	2030474	3-Amino-4-hydroxy-N-methylbenzenesulfonamide	Benzenoids	Benzene and substituted derivatives	Benzenesulfonamides			80-23-9	POS	5156.80786750823	4914.50443067436	4831.99854181341	5832.39217500729	5448.87093501708	5859.25262252495	1.76873924230577	5172.76855345388	4956.53796202081
M1182	55.7	2160879	2-{[(4-Fluorophenyl)amino]methyl}phenol	Benzenoids	Benzene and substituted derivatives	Phenylmethylamines			198879-38-8	NEG	28721.5706584717	25431.4129288539	5.73528524229078	18328.196987631	17132.6122426077	14028.5239979844	22299.7134765412	26211.148964076	6.29988716164832
M328	54.7	155045	2-Amino-4-nitrophenol	Benzenoids	Phenols	Nitrophenols			99-57-0	POS	5276.9626283439	4873.78352478168	1.79670718963174	5260.08934984364	4738.70080728653	5551.47656661446	5218.40645190368	5699.05709050163	1.92870331943853
M537	54.3	2469774	3-Bromo[1,1'-biphenyl]-4-ol	Benzenoids	Benzene and substituted derivatives	Biphenyls and derivatives			33668	NEG	5.49003940230841	9664.90926539926	5.73528524229078	16581.8189955492	16244.4307251535	11034.3321065236	15540.2543570086	1533399284912	6143.34200362637
M1170	39.4	1980972	N-Benzylideneaniline N-oxide	Benzenoids	Benzene and substituted derivatives				1137-96-8	POS	7111.15851818492	6942.68068272132	1.79670718963174	1.85842977707271	1.85993543651155	1.93222034922998	7213.51884231005	8037.99594372707	8957.01607137475
M1140	38.7	2150238	N-(4-Chloro-2-nitrophenyl)acetamide	Benzenoids	Benzene and substituted derivatives	Anilides			881-51-6	POS	13329.6397566901	13069.564417999	13988.3413932714	14601.7989873704	14111.0043077989	14026.4324164042	1.76873924230577	1.98176537558118	12724.2821671169
M683	353.2	4092368	(12Z)-9,10,11,14,15,16,17,18,19,20,21,22-Dodecahydro-5,8-ethenobenzo[20]annulene-2,4,6,24-tetrol	Benzenoids	Phenols	1-hydroxy-4-unsubstituted benzenoids			1174389-12-8	NEG	31701.3519155149	51233.6149226151	37030.2146161008	42473.0705129301	5.71591834615375	47666.4553192746	39966.4474219065	46713.1506167987	42498.0676039627
M787	35.7	3821006	2-((1-(4-Nitrobenzoyl)prolyl)amino)benzoic acid	Benzenoids	Benzene and substituted derivatives	Benzoic acids and derivatives			1219382-29-2	NEG	9340.68443956702	8040.25792892385	4545.85105415911	13823.3080577273	15537.1515139528	8691.28607882189	6124.77813826781	7903.94188235215	6.29988716164832
M141	35.6	1660862	Levonordefrin	Benzenoids	Benzene and substituted derivatives	Phenylpropanes	C11768	HMDB0015652	829-74-3	POS	168585.358633094	178635.816364959	83878.2654260642	224392.484607869	207394.735418365	97375.3778139085	87522.5809019441	100102.419108406	147030.721380563
M207	35.6	1660862	Normetanephrine	Benzenoids	Phenols	Methoxyphenols	C05589	HMDB0000819	97-31-4	POS	168585.358633094	178635.816364959	83878.2654260642	224392.484607869	207394.735418365	97375.3778139085	87522.5809019441	100102.419108406	147030.721380563
M210	35.4	1640721	Epinephrine	Benzenoids	Phenols	Benzenediols	C00788	HMDB0000068	51-43-4	NEG	219145.840003712	292603.11189184	146169.619867796	360057.143348763	339347.228063319	147208.493529281	139535.019127181	174430.022303602	221171.495700172
M654	338.8	2489734	Saluamine	Benzenoids	Benzene and substituted derivatives	Benzenesulfonamides			3086-91-7	NEG	5.49003940230841	43033.3349340836	50961.3534918297	44360.6348564433	40758.2398895178	53806.5404020713	25770.2101688944	43779.3874403234	41454.9940051944
M448	334.5	4193145	Di(2-nonyl) phthalate	Benzenoids	Benzene and substituted derivatives	Benzoic acids and derivatives			59431-96-8	POS	1.92556008779307	498460417438	7983.73524611533	5990.06416115087	6339.31279225911	6426.9541283549	4192.80514366632	4617.57431874857	6377.08668472044
M1133	321.7	4072287	Carbamic acid, N-10-undecyn-1-yl-, 3'-(aminocarbonyl)[1,1'-biphenyl]-3-yl ester	Benzenoids	Benzene and substituted derivatives	Biphenyls and derivatives			887264-45-1	POS	187.759611227502	524.790458215952	400.78259377219	635.880517889635	626.908341355384	593.967069084284	405.305426735995	207.486300088075	906.876624203743
M736	32.9	3231355	Oxyphenbutazone	Benzenoids	Phenols	1-hydroxy-2-unsubstituted benzenoids			129-20-4	NEG	105615.637861576	123373.598304471	51688.9654188683	121603.738028084	167535.268065598	124119.963987641	57040.9487110852	47990.9666756688	144960.200647133
M345	308.9	3262474	Tolterodine	Benzenoids	Benzene and substituted derivatives	Diphenylmethanes	C07750	HMDB0015170	124937-51-5	POS	1.92556008779307	214.59841593537	3193.45055287048	63.5750644752588	334.89266338041	1.93222034922998	974.313407780647	1.98176537558118	2321.11363596953
M381	295.6	3251849	Dodecylbenzenesulfonic acid	Benzenoids	Benzene and substituted derivatives	Benzenesulfonic acids and derivatives			121-65-3	NEG	61821.7511475137	46042.0268463571	49781.7060426033	5.64620634340326	309793.717323133	103302.923245009	148637.250412099	96328.4243935711	256519.308905127
M516	286.8	2352054	2,6-Di-tert-butyl-4-ethylphenol	Benzenoids	Benzene and substituted derivatives	Phenylpropanes		HMDB0040179	4130-42-1	POS	2747.09336067511	1.92607457962632	3118.45981057423	1.85842977707271	1.85993543651155	2884.25277750653	3058.04431063034	1.98176537558118	3121.04944147918
M384	283.5	2051601	2,6-Di-tert-butylphenol	Benzenoids	Benzene and substituted derivatives	Phenylpropanes			128-39-2	NEG	165889.535132205	181082.220118326	163417.20205123	161028.457627368	164710.078198428	5.39295025753176	5.29495159667351	172152.432900712	176193.377031059
M1177	280.5	2831378	2-[4-(1-Methyl-1-phenylethyl)phenoxy]propanoic acid	Benzenoids	Benzene and substituted derivatives	Diphenylmethanes			70757-66-3	NEG	2430.09860943702	1817.04888366627	3525.64693305622	5.64620634340326	5.71591834615375	1557.21686700346	2400.93957556331	1841.01474983981	1450.09473400316
M350	276.1	221155	3,6-Ditert-butyl-1,2-benzenediol	Benzenoids	Benzene and substituted derivatives	Phenylpropanes			15512-06-8	NEG	9691.37257335701	13737.9647036495	9755.23181239011	7840.91770445796	7448.76059207637	5.39295025753176	8469.00596928073	8644.0567588038	8063.81032376229
M613	272.1	2791586	Diisobutyl phthalate	Benzenoids	Benzene and substituted derivatives	Benzoic acids and derivatives	C15205	HMDB0013835	84-69-5	POS	15750.6772790132	13874.0936815026	13956.6678284361	15237.1343264758	14200.6790629037	15920.127423884	14666.4643054465	1.98176537558118	1.92870331943853
M959	270.9	2091106	N-Butyl-N'-phenylthiourea	Benzenoids	Benzene and substituted derivatives	N-phenylthioureas			1620218	POS	26137.6400637129	26216.5863498436	26426.693078773	28271.7071702976	25987.9562676782	29505.7648548791	26058.5029196796	1.98176537558118	25770.6742796296
M780	27.2	2750251	Benzoyl disulfide	Benzenoids	Benzene and substituted derivatives	Benzoic acids and derivatives			644-32-6	POS	33887.6054623587	13173.2168332203	34433.6272400175	8388.24381303764	10799.0916887658	6663.40188938671	7110.20388562603	4251.95795694177	20709.2592367281
M403	27.1	3069969	2-[(4-Bromobenzyl)oxy]benzoic acid	Benzenoids	Benzene and substituted derivatives	Benzoic acids and derivatives			860597-33-7	POS	1.92556008779307	1.92607457962632	1.79670718963174	10880.3793997643	30751.9172142418	1.93222034922998	30656.7404765797	1.98176537558118	1.92870331943853
M1096	266.3	3651645	2,4-Pyrimidinediamine, 5-[[3-methoxy-4-[(4-methoxyphenyl)methoxy]phenyl]methyl]-	Benzenoids	Phenol ethers	Anisoles			870483-87-7	NEG	16493.4149984823	18856.1471056994	16663.742182107	17029.4271512319	17705.2951329791	5.39295025753176	5.29495159667351	18038.1131718464	19110.4493917377
M721	263.9	2691224	5-tert-Butyl-2,4-dihydroxybenzophenone	Benzenoids	Benzene and substituted derivatives	Benzophenones			4211-67-0	NEG	199.935406254878	259.612460421365	618.15258746803	5.64620634340326	1769849149187	1061.33855275255	1349.07535610141	3968.64298835981	9052.00602949339
M1195	261.4	2421011	2-(2-Naphthyl)-1H-indole	Benzenoids	Naphthalenes				23746-81-8	NEG	5041.63847245374	7936.40666226478	8544.05851110081	4957.42901335169	5941.6840615703	10399.8933267786	8468.50461098122	6518.77317520627	4342.77329215571
M601	26.6	2410122	Methyl 4-hydroxy-3,5-dinitrobenzoate	Benzenoids	Phenols	Nitrophenols			33927-05-8	NEG	103155.918909478	113178.162519018	60410.7504177807	181790.094604766	130085.041486696	121367.154338447	56967.8849895596	110328.861605319	23722.2134596235
M1081	26.4	3950678	1-Amino-9,10-dioxo-4-(phenylamino)-9,10-dihydroanthracene-2-sulfonic acid	Benzenoids	Anthracenes	Anthraquinones			2786-71-2	POS	1.92556008779307	33034.8295971369	30495.0186481721	10711.1734916468	11045.7221490675	11188.0004930472	24144.6390537752	13954.7254388312	28184.0298964941
M353	253.8	3071918	Methylgingerol	Benzenoids	Benzene and substituted derivatives	Methoxybenzenes		HMDB0029852		NEG	18763.1609016089	28598.9924138388	77609.4383600828	42650.3371684226	97247.5636836073	13891.8696611962	30827.7092587315	37275.7603187516	163020.24393235
M85	250.1	2211552	2,5-Di-tert-butylhydroquinone	Benzenoids	Benzene and substituted derivatives	Phenylpropanes		HMDB0245492		NEG	8353.5469659656	15648.6086822326	17254.4051973191	11725.6845895657	13181.6624670428	17145.7992860908	16970.8921179008	8827.3704564755	13610.574470445
M440	25.7	3080911	Aristolodione	Benzenoids	Phenols	Benzenediols		HMDB0033247	109771-09-7	POS	57823.7119616067	107375.467770768	211.998377516378	16368.5937087332	764.910353893142	112885.707748475	85795.3013349514	80479.6697925869	3883.67579522697
M738	25.7	2770319	Benzamide, 2-chloro-5-nitro-N-phenyl-	Benzenoids	Benzene and substituted derivatives	Nitrobenzenes			22978-25-2	POS	257391.385565569	271358.698852868	118512.508913334	211234.68869023	174447.685790329	237304.609090819	234682.207455313	205315.78170252	1.92870331943853
M740	25.2	1990379	(3,5-Dimethylphenyl)methanesulfonic acid	Benzenoids	Benzene and substituted derivatives	Xylenes			948571	NEG	5.49003940230841	6873.91744070541	3381.64438213857	5.64620634340326	20020.7396948818	5840.54065030577	315.03773739319	9611.57209803293	39012.7070757359
M886	25.2	2339659	Benzoic acid, 4-[(chloroamino)sulfonyl]-	Benzenoids	Benzene and substituted derivatives	Benzenesulfonamides			106145-03-3	NEG	104181.253065447	104030.678213243	110196.664832434	119771.544060635	93081.7284291141	135691.060328125	5.29495159667351	116895.646364626	80612.626094196
M1173	243.7	3522176	Dipivefrine	Benzenoids	Phenol esters				52365-63-6	POS	695.409976890532	1149.80782910791	557.732154386318	1236.46017787824	2786.49693298351	578.028647088138	1003.43296462168	1868.24949471875	1.92870331943853
M1016	24.8	2540158	5-[(4-Chlorophenoxy)methyl]-4-methyl-4H-1,2,4-triazole-3-thiol	Benzenoids	Phenol ethers				424798-45-8	NEG	97436.490130015	171480.385458853	68975.8571517388	142696.517158515	84239.3770584832	169207.504282152	73829.9636194643	104554.831040699	6556.46601481437
M523	24.7	3530842	1-Chloro-3-(triphenylphosphoranylidene)acetone	Benzenoids	Benzene and substituted derivatives	Phenylphosphines and derivatives			13605-66-8	POS	21106.7511019217	46268.7563674805	44947.7593356813	36357.3666094999	67815.3634252316	21112.7700088966	33372.1038243486	27628.1611363486	14933.3163450762
M1153	24.2	2420518	2-(Propane-1-sulfonamido)benzoic acid	Benzenoids	Benzene and substituted derivatives	Sulfanilides			926211-35-0	NEG	361215.221518707	430146.009096186	129634.716665417	45237.529590781	51999.1713007026	199503.53965888	445024.388089494	471870.362808048	416955.483193875
M888	239.8	239.06	4,6-Dihydroxy-3-(1-hydroxyethyl)-5-methoxy-3H-2-benzofuran-1-one	Benzenoids	Benzene and substituted derivatives	Benzoic acids and derivatives			1083201-10-8	NEG	40231.0086564167	6.24148719306445	47410.3113539952	35360.0680148378	40005.2291031542	34841.4111567727	38823.5298668617	5.95550397078371	45497.4952633747
M624	237.9	3313029	3-(10-Heptadecenyl)phenol	Benzenoids	Phenols	1-hydroxy-4-unsubstituted benzenoids		HMDB0038525	111047-33-7	POS	34219.2280253332	48234.7424339132	42754.9798682662	56800.7856766508	1.85993543651155	14185.7359003438	33673.5995895093	54766.2736272502	1.92870331943853
M585	235.4	1951374	4-Hexylresorcinol	Benzenoids	Phenols	Benzenediols			136-77-6	POS	5036.49445952494	9360.49635743765	7126.82646279732	16905.0778853238	16557.1330310643	10688.9088631927	7434.23318513359	5071.8206885804	15231.7149448134
M278	232.8	2501772	Alprenolol (hydrochloride)	Benzenoids	Phenol ethers			HMDB0015004	13655-52-2	POS	6321.9332912489	8070.99695075936	7182.13394213561	7594.26913790943	6655.43579103654	8188.60670494995	6138.27126394225	5862.98878754837	4675.89822600585
M697	23.5	2630609	2-Chloro-N-(4-methoxyphenyl)nicotinamide	Benzenoids	Benzene and substituted derivatives	Anilides			56149-30-5	POS	145602.528562291	77622.2249563038	58284.3561692895	4171.99733314353	11374.7767288591	20808.7228162797	90240.1859261885	61979.8929949155	160884.64064847
M759	23.3	1650406	2-Carboxybenzeneboronic acid	Benzenoids	Benzene and substituted derivatives	Benzoic acids and derivatives			149105-19-1	NEG	201642.346886856	272904.90403274	181771.085111145	277166.866792134	294369.989207343	218056.250693966	189216.694063716	206345.098721384	279114.500093359
M882	23.2	2640629	4-Chloro-N-(5-fluoro-2-methylphenyl)benzamide	Benzenoids	Benzene and substituted derivatives	Anilides			528835-13-4	POS	24090.0925534857	19306.1493685533	11156.9605852928	1821.20243615746	3181.88744074939	5729.73734858803	17214.6016457992	14347.1454480408	21886.7446478972
M705	227.9	3623046	Cetaben	Benzenoids	Benzene and substituted derivatives	Benzoic acids and derivatives		HMDB0249828		POS	21960.0088502024	1.92607457962632	32231.436279936	9007.83782563043	10500.169131848	4208.50707097035	565.910535404672	1379.8959269421	1.92870331943853
M656	220.5	3472986	5-(2-Heptadecenyl)-1,3-benzenediol	Benzenoids	Phenols	Benzenediols		HMDB0038531	94751-34-5	POS	5003.9306277752	6891.52803206176	4274.73116899547	1.85842977707271	8646.99528339144	1529.24995956096	1464.41788107766	3355.82082849618	2283.09988602931
M836	22.8	2960658	N-Acetylsulfamethoxazole	Benzenoids	Benzene and substituted derivatives	Benzenesulfonamides			21312-10-7	POS	26137.7077839042	31266.7845087324	23168.0796365095	14076.1209511248	18905.6866181423	15312.8355295664	25788.4056378895	41042.337417384	1.92870331943853
M761	22.3	3330598	6,6'-Dihydroxy-5,5'-dimethoxybiphenyl-3,3'-dicarboxylic acid	Benzenoids	Benzene and substituted derivatives	Biphenyls and derivatives			2134-90-9	NEG	51856.3118960693	70507.8219352258	61754.3777049874	5.64620634340326	75058.7878591446	29403.1233373173	41172.8743685148	93287.8358924869	6.29988716164832
M289	218.4	1970204	4,6-Dinitro-o-cresol	Benzenoids	Phenols	Nitrophenols			534-52-1	NEG	1841.21800820132	635.466659588869	7506.73645701048	584.209316354298	5.71591834615375	7976.32653890726	5.29495159667351	956.207947111155	6.29988716164832
M567	216.8	3342743	Antibiotic JM 971B	Benzenoids	Benzene and substituted derivatives	Phenethylamines			92802-16-9	POS	12247.5522318123	2855.25760092274	13775.1212902014	3445.16130351892	6913.81823958875	2035.22151557818	3961.42769289805	5094.57463925941	1.92870331943853
M423	216.7	3042627	Fenpropimorph	Benzenoids	Benzene and substituted derivatives	Phenylpropanes		HMDB0037270	67306-03-0	POS	1115.94688214883	454.567341693957	2407.19586699624	3314.46899950743	1078.29098118533	699.894390709917	2848.24042366128	622.955512006385	1.92870331943853
M668	215.2	4112038	L-Arginine, N2-[2-(2,2-diphenylethoxy)acetyl]-	Benzenoids	Benzene and substituted derivatives	Diphenylmethanes			259218-28-5	NEG	264.248748808604	6.24148719306445	786.87297070205	203.60269467717	275.828180754347	4365774073195	194.147167480233	70.8395595240255	1352.53909170686
M1083	21.4	156991	Benzenesulfonic acid	Benzenoids	Benzene and substituted derivatives	Benzenesulfonic acids and derivatives			36102	NEG	315271.872055668	420561.401009784	523405.213423731	526917.694355476	441293.435960384	397860.18783517	605937.854916013	568900.584741432	624268.457493635
M357	200.8	3182428	Drofenine	Benzenoids	Benzene and substituted derivatives				1679-76-1	POS	67.5748370534811	6.61586694591426	1.79670718963174	115.156812885043	74.4848688791868	13.9992999351902	18.0216855678153	52.3781955585343	1.92870331943853
M743	20.6	2030235	2-Hydroxy-5-chlorobiphenyl	Benzenoids	Benzene and substituted derivatives	Biphenyls and derivatives			607-12-5	NEG	141934.238388638	107382.350321614	143732.95595088	66910.8805560472	60462.4732200003	54527.4997117472	96685.407732596	800878329103	75531.3988871842
M312	198.8	300196	Nylidrin	Benzenoids	Benzene and substituted derivatives	Phenylpropanes			447-41-6	POS	1372.50897117146	1262.51359035617	1570.4389096614	1755.14374550951	1274.43104978872	1039.51552893778	794.130733283693	1639.96620461454	323.850131476958
M803	190.7	1650411	4-(Dihydroxyboryl)benzoic acid	Benzenoids	Benzene and substituted derivatives	Benzoic acids and derivatives			14047-29-1	NEG	9385711667848	6.24148719306445	14497.6143959683	11839.4781338824	11687.3436831349	11684.4269874335	12026.3822622695	11919.2004006266	12730.8024224524
M998	19.3	1450345	4-Hydroxyphthalonitrile	Benzenoids	Benzene and substituted derivatives	Benzonitriles			30757-50-7	POS	5506.02512474068	5732.95251277457	6130.56729035092	5493.81584926887	4616.52437587672	6285.41396977324	6222.08579394838	5336.5611859576	5852.80917340056
M598	188.8	4723172	Terfenadine	Benzenoids	Benzene and substituted derivatives	Diphenylmethanes	C07463	HMDB0014486	50679-08-8	POS	703.590459138467	1261.91939757719	1.79670718963174	1698.28501237176	1119.82191503732	2770.47841513838	2925.84620881561	711.827296793431	1097.13596617208
M657	187.5	3911982	Ivacaftor	Benzenoids	Benzene and substituted derivatives	Anilides		HMDB0015705	873054-44-5	NEG	77655.413219066	78468.9104776382	4007.49392213645	101601.709120223	26267.1230468449	5.39295025753176	37352.4816956813	41420.199703564	16369.3027483999
M395	185.5	3342375	Carbetapentane	Benzenoids	Benzene and substituted derivatives				77-23-6	POS	812.809974940034	2613.19523104537	830.131517671452	1543.29039825506	831.452704985084	1883.75584929267	1407.83706420955	1668.2719140954	1.92870331943853
M933	182.5	387144	[7-Hydroxy-7-methyl-6-oxo-3-[(E)-prop-1-enyl]-8,8a-dihydro-1H-isochromen-8-yl] 2,4-dihydroxy-6-methylbenzoate	Benzenoids	Benzene and substituted derivatives	Benzoic acids and derivatives			926885-92-9	POS	6039.16697122383	647.040175230058	5181.19694773085	905.294450871286	271.999772119473	157.856034981591	2639448597411	1726.25721624866	2167.96027623753
M316	181.4	137096	2,4,6-Trimethylphenol	Benzenoids	Phenols	Cresols		HMDB0032544	527-60-6	POS	3357.8504031657	3690.12617540446	586.537357373015	4205.8151632137	1268.50807950086	5178.99923960061	1648.23366952531	2087.17948178978	1196.28529557661
M317	181.3	161096	3-Methyl-4-phenyl-3-buten-2-one	Benzenoids	Benzene and substituted derivatives			HMDB0031567	1901-26-4	POS	10331.7973746808	11302.9709383941	572.409456338536	12044.277661109	3221.39378917735	16082.7580927128	4752.19874338461	6341.03243704477	3110.20061005194
M318	181.2	2071015	2-(2,3-Dihydro-1H-inden-5-yloxy)propanoic acid	Benzenoids	Benzene and substituted derivatives	Phenoxyacetic acid derivatives			91496-98-9	POS	13984.9114585781	14123.6708122553	1414.70460213196	15948.0657842181	4330.54573391737	20422.658685509	6736.95332368953	9002.73703180627	4011.60810660441
M426	181.2	1650906	4-Methyl-2-phenyl-1,3-dioxolane	Benzenoids	Benzene and substituted derivatives			HMDB0037160	2568-25-4	POS	3509.10020753689	3996.08980930807	1152.71666137456	4657.74282165464	1171.91606475989	6234.14958469805	1947.24951240344	2193.64314515497	948.359188561156
M484	175.6	5212027	3-(1-Hydroxy-3-methylbutyl)-6-[2-hydroxy-4-methyl-6-[[(2R,3R,4S,5R)-3,4,5-trihydroxyoxan-2-yl]oxymethyl]phenoxy]-2-methoxybenzoic acid	Benzenoids	Benzene and substituted derivatives	Diphenylethers				NEG	5.49003940230841	1363490.41581718	5.73528524229078	1680547.23760972	1306236.14808301	1262053.28643211	1843792.21866549	1893348.42102793	1322527.41614388
M726	172.8	6532466	6-[2-Hydroxy-4-methyl-6-[[(2S,3R,4S,5R)-3,4,5-trihydroxyoxan-2-yl]oxymethyl]phenoxy]-2-methoxy-3-[3-methyl-1-[(2S,3R,4S,5R)-3,4,5-trihydroxyoxan-2-yl]oxybutyl]benzoic acid	Benzenoids	Benzene and substituted derivatives	Diphenylethers				NEG	5.49003940230841	133240.012802062	5.73528524229078	214196.189308557	152248.326493513	110934.119933043	184326.749773184	198484.775193066	159842.599715789
M184	172.1	4682497	AZ-5104	Benzenoids	Benzene and substituted derivatives	Anilides		HMDB0248754		POS	4634.7792380611	1112.96214074086	2069.18433956673	2901.7663547193	1895.7858497496	2484.56332794015	1.76873924230577	993.861702693361	7398.0342578917
M994	170.2	2090456	(2-Formyl-4-methoxyphenoxy)acetic acid	Benzenoids	Benzene and substituted derivatives	Phenoxyacetic acid derivatives			24589-93-3	NEG	683484.833490478	831961.287820981	561216.955902326	759146.624386717	772177.384134198	540352.966040908	540025.914178353	762829.675174476	567797.370794585
M805	165.5	3051071	O-Desmethylmycophenolic acid	Benzenoids	Benzene and substituted derivatives	Benzoic acids and derivatives			31858-65-8	NEG	71413.486556892	5259155051398	112606.836335115	35216.7850168419	48164.8764770516	31879.4060408577	62449.7604711627	26596.2748721936	51521.2844246681
M323	163.8	3102015	Nadolol	Benzenoids	Tetralins			HMDB0015334	42200-33-9	POS	28436.2401403504	20490.0664743978	2463022762816	36781.7325471543	30179.1629162077	18943.6866128437	14436.5317604535	14217.839099604	13316.2747187956
M936	161.6	3710748	Sulindac sulfone	Benzenoids	Indenes and isoindenes			HMDB0060620		NEG	59245.0408818081	24010.7770011654	29576.5971573421	1739.91993994389	222.697054145433	37859.1661782116	53771.3013802926	25026.8776004253	2003.82496048133
M432	161.4	2890719	2-(4,5-Dihydroxy-2-methylphenyl)-4-hydroxy-6-methoxybenzoic acid	Benzenoids	Benzene and substituted derivatives	Biphenyls and derivatives			913690-90-1	NEG	5276498.94627919	1605819.75674621	2370768.45010643	139252.815285866	32158.5323783816	2434928.43269979	3740212.51717144	1613106.6468519	158099.952739421
M1198	157.3	2000593	N-(3-Fluoro-4-methylphenyl)hydrazinecarbothioamide	Benzenoids	Benzene and substituted derivatives	Halobenzenes			51707-40-5	POS	37814.7300307767	1.92607457962632	48901.7548131991	48147.4069652002	46164.6815619145	46379.4553401426	4295299060079	51764.042217244	44983.0304372298
M1149	156.9	5212011	trans-Carboxyglimepiride	Benzenoids	Benzene and substituted derivatives	Benzenesulfonamides			127554-90-9	POS	1.92556008779307	2505.16908782724	9998.5546371224	3327.49544795318	2716.57878819021	2390.0420404419	5871.48149966129	4111.80046547193	6926.0198697529
M1191	151.8	3410879	1,1'-Binaphthyl-8,8'-dicarboxylic acid	Benzenoids	Naphthalenes	Naphthalenecarboxylic acids and derivatives			29878-91-9	NEG	42649.8442365882	18285.6020659346	61620.1635446639	38938.9846500595	24185.1175407133	9804.2492684264	28887.4894408149	24006.0559855281	35053.2997983158
M729	151.2	2411199	Bisphenol B	Benzenoids	Benzene and substituted derivatives	Diphenylmethanes			77-40-7	NEG	7200.95152977282	10740.5251312693	3120.99068555626	5591.93497524471	7012.34585998453	3646.28611736756	3468.81121131913	6366.72923596123	6.29988716164832
M404	15.2	2330474	4-Chloro-N-phenylpyridine-2-carboxamide	Benzenoids	Benzene and substituted derivatives	Anilides			133928-61-7	POS	24038.9911203553	21635.4534154176	16939.0124131549	16619.9786235649	20724.1294393243	17022.0749285279	15478.9129426977	17930.0063673676	21678.8157315309
M102	145.5	165056	2-Phenyllactic acid	Benzenoids	Benzene and substituted derivatives			HMDB0142137	515-30-0	NEG	5.49003940230841	6.24148719306445	2249.28940191907	5.64620634340326	5.71591834615375	5.39295025753176	13066.3527703962	5582.24550137525	6.29988716164832
M1163	139.2	3282118	1H-Indole, 3-(1-naphthalenylmethyl)-1-pentyl-	Benzenoids	Naphthalenes				619294-35-8	POS	19483.5732619674	18879.2622452303	12079.2911785525	1.85842977707271	17536.9289217104	26246.290669045	8365.75286107351	14627.3941055666	9600850665886
M856	136.9	2841861	.alpha.-Hydroxymetoprolol	Benzenoids	Phenol ethers				56392-16-6	POS	4532.34956525294	4401.61116468961	2472.9560793796	4812.47450147468	2963.96221874832	4735.83296024426	1845.99763859194	2487.56597777044	1785.35433022707
M698	13.3	2200495	2-Chloro-N-(2-naphthyl)acetamide	Benzenoids	Naphthalenes				5453-65-6	POS	6018.47115857041	5263.23002913447	5513.96432053056	4711.46005557404	5798.68107603887	5498.34552310832	5480.22885121383	5527.63043727984	5094.7109247144
M710	110.7	2170748	3-Fluoro-N-(4-pyridinyl)benzamide	Benzenoids	Benzene and substituted derivatives	Benzoic acids and derivatives			113204-24-3	POS	1.92556008779307	108597.62256797	125596.410025761	122766.033475244	1.85993543651155	125325.207089092	112729.441768455	131998.243311804	113585.71176011
M641	1.9	1779806	5-Amino-2,4-dichlorophenol	Benzenoids	Benzene and substituted derivatives	Halobenzenes			39489-79-7	POS	9309.84983381151	5911.07812119104	1.79670718963174	5980.64671145254	6380.93221450808	7617466398166	6804.79890888344	1.98176537558118	6088.71118577164
M901	343	2049406	3,5-Dichlorosalicylic acid	Benzenoids	Benzene and substituted derivatives	Benzoic acids and derivatives			320-72-9	NEG	12685.2739384755	12691.697670998	11081.1806302803	10908.7907364384	10764.9941818144	12815.0584220782	15444.4464670474	10610.242774534	11260.906567728
M515	318	3343108	N,N-Dimethyl-N-(2-phenoxyethyl)-1-dodecanaminium cation	Benzenoids	Phenol ethers				13900-14-6	POS	1.92556008779307	5121.26762956485	4701.97605928002	6684.3690157921	5072.55308523003	4562.47907751996	3751.54062595108	6311.0228822608	5835.38857085229
M986	259	5132285	Telmisartan	Benzenoids	Benzene and substituted derivatives	Biphenyls and derivatives	C07710	HMDB0015101	144701-48-4	NEG	13444.9531837517	14922.1051608811	4738.79929105141	53052.7796804592	54301.7259217879	5129.05407708524	23612.8260422401	43342.4102772186	6356.85559557196
M568	206	4452051	Mitoxantrone	Benzenoids	Anthracenes	Anthraquinones	C11195	HMDB0015335	65271-80-9	POS	1.92556008779307	13236.3620129198	11804.8820065973	13104.4438365632	1.85993543651155	13453.3738054246	11408.9071917294	1.98176537558118	12133.5623296856
M963	203	4772307	Loperamide	Benzenoids	Benzene and substituted derivatives	Diphenylmethanes	C07080	HMDB0004999	53179-11-6	POS	4034.29464082376	745.982733156658	1.79670718963174	1432.18428584728	123.548491981352	399.443768727928	2140.62008540914	1386.33656182594	1558.57901593537
M929	194	3482537	Oxyphenonium cation	Benzenoids	Benzene and substituted derivatives				14214-84-7	POS	1410.38551823771	1419.21341209234	2112.09572678665	3082.20281652462	470.957867177552	727.435327633812	1595.86591277882	837.608754923576	1.92870331943853
M1036	175	4862951	Hydroxyebastine	Benzenoids	Benzene and substituted derivatives	Diphenylmethanes			210686-41-2	POS	1471.62634599351	308.190912853229	1.79670718963174	1851.46633590203	490.083784074446	876.990336696977	1394.67197280419	757.542380123424	1014.25999244364
M1190	168	3071403	Phenylbutazone	Benzenoids	Benzene and substituted derivatives		C07440	HMDB0014950	50-33-9	NEG	52397.7829272084	35834.0368874237	28808.5718022064	41033.2949904855	42255.2480249786	5.39295025753176	34283.6517057934	21570.290054934	46123.3632095462
M670	168	3020546	N, N-Diisopropyl-2-bromo-5-fluorobenzamide	Benzenoids	Benzene and substituted derivatives	Benzoic acids and derivatives			951884-15-4	POS	12295.9035971801	10911.0916326954	17250.120603079	13643.878681822	10320.7424707076	14026.6887210048	14160.0901234476	9137.05595246453	18889.0729669992
M1141	26	3049919	3,3'-Disulfanediyldibenzoic acid	Benzenoids	Benzene and substituted derivatives	Benzoic acids and derivatives			1227-49-2	NEG	445648.262660061	466416.311825462	512301.991532675	496750.178198175	527838.717022097	454632.913841098	5.29495159667351	5.95550397078371	536980.526289451
M1082	25	263016	7-(4-Fluorophenyl)-5-hydroxy-1,3-benzoxathiol-2-one	Benzenoids	Benzene and substituted derivatives	Halobenzenes			327078-62-6	POS	149353.959632028	185020.55239556	1.79670718963174	183520.163960817	145341.399188397	183825.29239772	144159.340383431	155975.977581411	1.92870331943853
M816	25	3040077	2,4-Thiazolidinedione, 5-[[5-(4-fluoro-2-hydroxyphenyl)-2-furanyl]methylene]-, (5Z)-	Benzenoids	Phenols	Halophenols			900515-16-4	NEG	4170.69708139387	2762.80535350997	5.73528524229078	4201.32237406192	4934.59870050154	2088.28061918014	2491.25827018421	3094.50006565674	3855.95997634049
M577	7	2180064	4-Chloro-N-ethylbenzenesulfonamide	Benzenoids	Benzene and substituted derivatives	Benzenesulfonamides			6318-34-9	NEG	5.49003940230841	49422.2527750506	47184.6986022846	51295.8646341131	47697.539200547	45878.8862689153	46447.3027339507	49687.8613767609	51043.9707520905
M270	48.4	1790565	Mannose	Carbohydrates	Saccharides	Monosaccharides	C00159	HMDB0000169	3458-28-4	NEG	20182.9030782539	33304.1721307887	13315.1391058178	5701571757015	13141.1558284863	14079.7990641334	19301.7287040587	29327.0825432986	40244.8329167434
M208	40.7	2030528	Glucose	Carbohydrates	Saccharides	Monosaccharides	C00267	HMDB0003345	492-62-6	POS	44400.1212289462	40754.3116443423	12033.0270981015	7975.71149369551	9433.9557761938	18537.7746304127	33152.1028544233	38423.1783122364	40887.9811203309
M214	40.7	2030528	Tagatose	Carbohydrates	Saccharides	Monosaccharides	C00795	HMDB0003418	87-81-0	POS	44400.1212289462	40754.3116443423	12033.0270981015	7975.71149369551	9433.9557761938	18537.7746304127	33152.1028544233	38423.1783122364	40887.9811203309
M215	40.7	2030528	Fructose	Carbohydrates	Saccharides	Monosaccharides	C02336	HMDB0000660	53188-23-1	POS	44400.1212289462	40754.3116443423	12033.0270981015	7975.71149369551	9433.9557761938	18537.7746304127	33152.1028544233	38423.1783122364	40887.9811203309
M226	35.6	268104	Adenosine	Carbohydrates	Nucleosides	Purine nucleosides	C00212	HMDB0000050	58-61-7	POS	57640.3914269197	86374.3626089201	32717.4449668342	66889.8227910129	60474.6818541103	108250.095121771	50859.5638106645	80506.719338818	1.92870331943853
M13	26.3	3480708	Adenosine monophosphate (AMP)	Carbohydrates	Nucleosides	Purine nucleotides	C00020	HMDB0000045	61-19-8	POS	25886.8629859848	32426.7342777665	1.79670718963174	26827.9882421422	21128.7745706439	32074.5942139298	20286.0167129101	28922.421387715	1.92870331943853
M241	26.3	3480708	Adenosine 3'-monophosphate	Carbohydrates	Nucleosides	Purine nucleotides	C01367	HMDB0003540	84-21-9	POS	25886.8629859848	32426.7342777665	1.79670718963174	26827.9882421422	21128.7745706439	32074.5942139298	20286.0167129101	28922.421387715	1.92870331943853
M113	26.2	2590227	Glucose 6-phosphate	Carbohydrates	Saccharides	Monosaccharides	C00092	HMDB0001401	56-73-5	NEG	318157.006419936	291910.260478836	207432.611894313	300769.822971305	303674.64729469	426765.733759229	213047.886196053	483155.582658695	684517.663598273
M114	26.2	2590227	Fructose 6-phosphate	Carbohydrates	Saccharides	Monosaccharides	C05345	HMDB0003971		NEG	318157.006419936	291910.260478836	207432.611894313	300769.822971305	303674.64729469	426765.733759229	213047.886196053	483155.582658695	684517.663598273
M144	25.1	1750249	Ascorbic acid	Carbohydrates	Saccharides	Monosaccharides	C00072	HMDB0000044	50-81-7	NEG	11550.283858477	252404.625176565	8634.19541772421	11818.3613648798	13237.3895240119	5.39295025753176	7148.32779964583	11535.6453266546	113635.528366998
M171	24.8	3411087	Isomaltose	Carbohydrates	Saccharides	Disaccharides	C00252	HMDB0002923	499-40-1	NEG	3943062.9378652	2702819.72055722	1378912.29125018	435178.887326752	555465.460846272	1882866.43728621	2760917.87376937	2632895.63108342	3396178.05807402
M186	24.8	3411087	Trehalose	Carbohydrates	Saccharides	Disaccharides	C01083	HMDB0000975	99-20-7	NEG	3943062.9378652	2702819.72055722	1378912.29125018	435178.887326752	555465.460846272	1882866.43728621	2760917.87376937	2632895.63108342	3396178.05807402
M41	24.8	3411087	Palatinose (hydrate)	Carbohydrates	Saccharides	Disaccharides				NEG	3943062.9378652	2702819.72055722	1378912.29125018	435178.887326752	555465.460846272	1882866.43728621	2760917.87376937	2632895.63108342	3396178.05807402
M1033	24.7	5431312	Melezitose	Carbohydrates	Saccharides	Disaccharides			597-12-6	POS	1.92556008779307	22090.0377200951	13383.3613823801	21649.7961871024	25220.1085837957	19698.7826111381	33455.5050415328	43474.8296611316	1.92870331943853
M161	24.7	3651053	Sucrose	Carbohydrates	Saccharides	Disaccharides	C00089	HMDB0000258	57-50-1	POS	514692.008478541	268922.888247308	76309.2944349609	37082.6012667097	59366.9988358065	266527.015815675	160744.871606852	217553.163783232	192359.011914104
M199	23.6	2670724	Inosine	Carbohydrates	Nucleosides	Purine nucleosides	C00294	HMDB0000195	58-63-9	NEG	57795.619352096	120517.016376115	41063.9832365781	160574.660656569	135834.717661943	98645.999931621	40865.2156392513	67904.4111951555	222556.650207794
M146	23.2	1950512	Gluconic acid	Carbohydrates	Saccharides	Monosaccharides	C00257	HMDB0000625	526-95-4	NEG	241811.892055541	355131.806705094	231856.045290178	385190.637295085	488747.566893325	261720.651189527	274444.045402121	292125.096185073	515333.269655398
M223	151.4	2980969	5'-Methylthioadenosine	Carbohydrates	Nucleosides	Purine nucleosides	C00170	HMDB0001173	2457-80-9	POS	8143.93074111807	6513.86353395855	9399.69903097305	10598.3834106659	1.85993543651155	5404.90533902539	7504.45091700104	8048.37874154929	1.92870331943853
M132	28	5650479	Uridine diphosphate glucose (UDP-glucose)	Carbohydrates	Nucleosides	Pyrimidine nucleotides	C00029	HMDB0000286	133-89-1	NEG	28205.9165259256	6879.23285414548	5.73528524229078	12227.4008594112	11600.8643376552	14735.8028997078	5.29495159667351	18043.1649823266	13016.4133547375
M133	26	346056	2'-Deoxyguanosine 5'-monophosphate (dGMP)	Carbohydrates	Nucleosides	Purine nucleotides	C00362	HMDB0001044	902-04-5	NEG	298163.307521938	461896.494250622	138309.351699595	316683.744070285	260662.623046571	362591.308627508	250031.469782693	254571.785929336	6.29988716164832
M179	45.8	1290195	Mesaconic acid	Fatty acids	Fatty Acids and Conjugates	Dicarboxylic acids	C01732	HMDB0000749	498-24-8	NEG	13032.2248171315	19523.485021879	11403.1366393035	23465.1170450915	14050.3526522063	15429.7934410479	10536.013061427	5.95550397078371	24663.4934550634
M80	45.8	1290195	Itaconic acid	Fatty acids	Fatty Acids and Conjugates	Dicarboxylic acids	C00490	HMDB0002092	97-65-4	NEG	13032.2248171315	19523.485021879	11403.1366393035	23465.1170450915	14050.3526522063	15429.7934410479	10536.013061427	5.95550397078371	24663.4934550634
M255	37.6	2201182	Pantothenic acid	Fatty acids	Fatty Acids and Conjugates	Hydroxy fatty acids	C00864	HMDB0000210	79-83-4	POS	16834.7165777223	27123.0264895013	14136.8658737826	15593.8134811965	25197.2783965125	2944551943802	16714.3922226476	13744.6775212001	19070.2030222262
M201	351.2	2972798	Nonadecanoic acid	Fatty acids	Fatty Acids and Conjugates	Branched fatty acids	C16535	HMDB0000772	646-30-0	NEG	21840.2533386423	16143.2710427473	30508.3550504679	22044.3252992105	36752.3308740996	12161.8186988472	21254.7612968398	19984.3820874752	6.29988716164832
M240	35.4	1000757	5-Aminopentanoic acid	Fatty acids	Fatty Acids and Conjugates	Amino fatty acids	C00431	HMDB0003355	660-88-8	POS	10540.4254317506	13588.9953931275	11339.2207029489	14470.5647289572	16977.336654914	20204.354877803	10256.876319722	18054.8894850274	16325.1306380765
M469	348.8	6714675	1-Palmitoyl-2-linoleoyl-sn-glycero-3-phosphate	Fatty acids	Glycerophospholipids	Glycerophosphates			91190-11-3	NEG	36639.8835424189	59734.3196328764	23467.3956877396	36609.4945198007	56658.9681990716	39540.9925661826	34186.1001531734	61991.0305830596	38903.8092460265
M865	348.1	7925635	2-Docosahexaenoyl-1-stearoyl-sn-glycero-3-phosphoethanolamine	Fatty acids	Glycerophospholipids	Glycerophosphoethanolamines			96998-01-5	POS	1.92556008779307	4186.08758887723	2574.55487419382	2357.74062225018	2622.16435267753	3726.81259974952	3896.74142143251	2020.98964599974	944.375656759176
M103	344.4	3653434	Nervonic acid	Fatty acids	Fatty Acids and Conjugates	Unsaturated fatty acids	C08323	HMDB0002368	506-37-6	NEG	5.49003940230841	8551.99806874031	6561.79992024538	1108.60281481222	7178.50329226727	4073.64890938398	11823.0533437652	8904.4950532702	4175.50796196778
M167	338.8	283264	Stearic acid	Fatty acids	Fatty Acids and Conjugates	Unsaturated fatty acids	C01530	HMDB0000827	57-11-4	NEG	212957.669307962	128641.795761744	156345.21955139	159446.234754383	190159.410696234	216009.524390993	264016.088892728	156463.274534737	261888.740530654
M182	338.8	3092806	trans-11-Eicosenoic acid	Fatty acids	Fatty Acids and Conjugates	Unsaturated fatty acids		HMDB0034296	2462-94-4	NEG	8708.41403637763	3495.48398886209	4231.04557618321	7054.55425103915	4503.75758187128	5160.86106628007	6582.48655798995	3718.8627365233	6.29988716164832
M188	338.8	3092806	cis-11-Eicosenoic acid	Fatty acids	Fatty Acids and Conjugates	Unsaturated fatty acids	C16526	HMDB0002231	26764-41-0	NEG	8708.41403637763	3495.48398886209	4231.04557618321	7054.55425103915	4503.75758187128	5160.86106628007	6582.48655798995	3718.8627365233	6.29988716164832
M378	331.2	7145527	Soyacerebroside II	Fatty acids	Spingolipids	Neutral glycosphingolipids			115074-93-6	POS	1.92556008779307	11116.6832510433	9695.86365060073	12521.1636917562	17264.5065185338	11408.4263567059	14540.5275537888	10455.5269387357	16161.9091110239
M119	330.1	2692484	Heptadecanoic acid	Fatty acids	Fatty Acids and Conjugates	Unsaturated fatty acids		HMDB0002259	506-12-7	NEG	36161.7505770654	21544.3214383088	41687.0642770289	37699.9732659588	45883.1976539733	18776.1580939703	40898.9359758738	30387.3110082156	6.29988716164832
M104	326.3	3072647	cis-11.14-Eicosadienoic acid	Fatty acids	Fatty Acids and Conjugates	Unsaturated fatty acids	C16525	HMDB0005060	2091-39-6	NEG	31937.032636907	25772.5008306673	17944.3840740413	20903.9320983561	23156.5385849462	24574.6191915722	32236.6652027617	24680.9499010079	43873.2602980561
M294	324.3	2812485	(Z)-6-Octadecenoic acid	Fatty acids	Fatty Acids and Conjugates	Unsaturated fatty acids			593-39-5	NEG	201448.848345591	161478.680638964	98438.5999662523	196618.346212881	181002.357979643	235252.215385847	205538.81386688	149548.098928491	303610.906274017
M260	323.8	2992599	12-Hydroxystearic acid	Fatty acids	Octadecanoids	Other Octadecanoids		HMDB0061706	106-14-9	NEG	33787.5554662818	17543.5951031394	49637.2082051159	17197.7085751073	21553.642874362	13869.439065115	40558.7869622173	18498.5091373044	34487.8936856828
M71	323.8	2992599	2-Hydroxystearic acid	Fatty acids	Fatty Acids and Conjugates	Hydroxy fatty acids	C03045	HMDB0062549	26531-80-6	NEG	33787.5554662818	17543.5951031394	49637.2082051159	17197.7085751073	21553.642874362	13869.439065115	40558.7869622173	18498.5091373044	34487.8936856828
M512	323.6	714507	2-Linoleoyl-1-palmitoyl-sn-glycero-3-phosphoethanolamine	Fatty acids	Glycerophospholipids	Glycerophosphoethanolamines		HMDB0008928	26662-95-3	NEG	31928.7340474529	17338.4894169002	28084.8041567399	20405.2398122071	23117.9436169349	5.39295025753176	23883.6305037077	23947.2923063445	30485.4743919568
M95	322.8	2552327	Palmitic acid	Fatty acids	Fatty Acids and Conjugates	Unsaturated fatty acids	C00249	HMDB0000220	57-10-3	NEG	1606652.82773095	1339828.50253253	1212604.59640531	1264249.34353823	1478913.19495495	1277142.51636037	1972817.39408368	1415082.30936526	2094283.85929038
M68	316.6	3052492	cis-8,11,14-Eicosatrienoic acid	Fatty acids	Fatty Acids and Conjugates	Unsaturated fatty acids	C03242	HMDB0002925	135625-06-8	NEG	47005.5320137132	36840.8078231772	6862.98921710173	78723.1877204922	19308.1930172563	70871.8855428488	22734.5323171618	39734.4756450062	59310.014047981
M72	315.7	2412177	Pentadecanoic acid	Fatty acids	Fatty Acids and Conjugates	Unsaturated fatty acids	C16537	HMDB0000826	1002-84-2	NEG	87773.9303697332	92719.6452706033	145677.004841274	123104.538067612	132939.863615589	92897.6078043541	139347.716760187	114076.406450745	6.29988716164832
M27	312.9	2792327	Linoleic acid	Fatty acids	Fatty Acids and Conjugates	Unsaturated fatty acids	C01595	HMDB0000673	60-33-3	NEG	3807964.99355551	2935327.06223497	2476194.94857572	3317007.78175267	3628683.7401098	4014396.14313243	3172646.70990229	3045062.30455925	4842850.96919549
M847	312.6	6994982	1-Stearoyl-2-linoleoyl-sn-glycero-3-phosphate	Fatty acids	Glycerophospholipids	Glycerophosphates			17966-18-6	NEG	8458.23690379422	6915.31302492982	7157.88851809299	1406.33830442241	6847.42395163752	5086.23584163589	4961.10675161624	10519.8452853537	6.29988716164832
M298	312.5	265148	Laurylsulfuric acid	Fatty acids	Fatty acyls	Fatty alcohols			151-41-7	NEG	14937.2709517359	12668.4524995791	13188.2537938606	12848.1129446455	13574.8832934788	16324.5723390297	17444.1711375253	11501.0627330336	16136.0938458357
M193	310.4	2972442	9-Oxooctadecanoic acid	Fatty acids	Octadecanoids	Other Octadecanoids		HMDB0030979	4114-74-3	NEG	3198.90694290272	11760.7734631749	605.774585233652	5454.66446444469	8846.84069608741	10964.7247242033	5116.14784164167	14594.3805741186	19240.4752249758
M197	310.4	2972442	cis-​9,​10-​Epoxystearic acid	Fatty acids	Octadecanoids	Other Octadecanoids	C19418	HMDB0247617		NEG	3198.90694290272	11760.7734631749	605.774585233652	5454.66446444469	8846.84069608741	10964.7247242033	5116.14784164167	14594.3805741186	19240.4752249758
M9	309.9	2532172	cis-9-Palmitoleic acid	Fatty acids	Fatty Acids and Conjugates	Unsaturated fatty acids	C08362	HMDB0003229	373-49-9	NEG	725093.578055326	449302.107010518	275759.831493947	807038.409026095	552860.762238602	925218.309968299	377210.678793301	408302.018479409	806350.754255133
M16	309.6	2802645	Oleamide	Fatty acids	Fatty acyls	Hydrocarbons	C19670	HMDB0002117	301-02-0	NEG	2596.00357533029	1571.66501951128	5851.82279796414	4549.08650165331	5158.70167943414	3602.18013076689	5.29495159667351	2138.67226009814	3640.83555411532
M28	309.6	3032331	Arachidonic acid (AA)	Fatty acids	Fatty Acids and Conjugates	Unsaturated fatty acids	C00219	HMDB0001043	506-32-1	NEG	84906.9966881369	137082.283624663	11984.1720232043	166907.34854321	54945.5531116286	5.39295025753176	95359.2555029476	119682.31218098	162845.750171879
M151	308.6	271228	2-Hydroxypalmitic acid	Fatty acids	Fatty Acids and Conjugates	Hydroxy fatty acids		HMDB0031057	764-67-0	NEG	127424.459187613	192308.110588176	112466.437354085	110975.087444542	150775.642181331	129669.464977677	146331.363141134	5.95550397078371	6.29988716164832
M242	308.6	3112963	Arachidic acid	Fatty acids	Fatty Acids and Conjugates	Unsaturated fatty acids	C06425	HMDB0002212	506-30-9	NEG	76673.3631330519	25237.3538640773	12194.9548093873	41640.5313616873	14652.9038555816	30192.084412725	43250.3833904878	24472.1414808747	12468.9155904238
M249	308.6	271228	16-Hydroxypalmitic acid	Fatty acids	Fatty Acids and Conjugates	Hydroxy fatty acids	C18218	HMDB0006294	506-13-8	NEG	127424.459187613	192308.110588176	112466.437354085	110975.087444542	150775.642181331	129669.464977677	146331.363141134	5.95550397078371	6.29988716164832
M14	307.6	2272017	12-Methyltridecanoic acid	Fatty acids	Fatty Acids and Conjugates	Branched fatty acids		HMDB0031072	2724-57-4	NEG	62513.4063007236	68992.3567833354	83529.9222462356	63046.3534719002	69009.4612354782	81222.6473217774	97168.4182387145	63891.8532177794	6.29988716164832
M2	307.6	2272017	Myristic acid	Fatty acids	Fatty Acids and Conjugates	Unsaturated fatty acids	C06424	HMDB0000806	544-63-8	NEG	62513.4063007236	68992.3567833354	83529.9222462356	63046.3534719002	69009.4612354782	81222.6473217774	97168.4182387145	63891.8532177794	6.29988716164832
M202	307.4	337312	Erucic acid	Fatty acids	Fatty Acids and Conjugates	Unsaturated fatty acids	C08316	HMDB0002068	112-86-7	NEG	14408.7874134072	4463.15616694563	2893.90142340341	4894.9680172646	4374.51691129011	5032.36554389912	11665.4946109204	9349.33455894013	2920.07649324406
M3	303.1	277217	gamma-Linolenic acid	Fatty acids	Fatty Acids and Conjugates	Unsaturated fatty acids	C06426	HMDB0003073	506-26-3	NEG	1211798.45008664	1021065.98237888	741829.478857747	1176399.73077612	1304857.13837618	1397343.45281946	935738.033012184	910887.820714654	1536495.24719434
M8	303.1	277217	alpha-Linolenic acid	Fatty acids	Fatty Acids and Conjugates	Unsaturated fatty acids	C06427	HMDB0001388	463-40-1	NEG	1211798.45008664	1021065.98237888	741829.478857747	1176399.73077612	1304857.13837618	1397343.45281946	935738.033012184	910887.820714654	1536495.24719434
M580	301.8	2632363	(5E,9E)-Farnesylacetone	Fatty acids	Apocarotenoids	Apocarotenoids			1117-52-8	POS	227624.567861341	135678.860062647	243792.68569209	1.85842977707271	373358.300791394	230269.555708935	201507.452541308	1.98176537558118	293375.609465922
M643	301.8	2242005	Pellitorine	Fatty acids	Fatty acyls	Hydrocarbons				POS	4445.5301788249	2726.75239890147	4899.62443635927	1.85842977707271	1.85993543651155	4478.51504084373	3928.93182459493	1.98176537558118	5686.62711492828
M53	300.8	3012178	Eicosapentaenoic acid	Fatty acids	Fatty Acids and Conjugates	Unsaturated fatty acids	C06428	HMDB0001999	10417-94-4	NEG	60347.5390064197	49885.4230161442	3779.76001814251	5.64620634340326	81405.475325054	7918.36845750812	31686.9308986456	77740.7676329842	39735.0398486603
M380	299.5	2952275	12(13)-Epoxy-9Z-octadecenoic acid	Fatty acids	Octadecanoids	Other Octadecanoids			948310-68-7	NEG	180589.930479019	406933.977029851	138480.100252614	223803.199504986	278576.755911514	302565.32577279	172471.628845569	520303.878705638	370311.726157878
M473	298.9	3312844	1-Palmitoylglycerol	Fatty acids	Glycerolipids	Monoacylglycerols			542-44-9	POS	2443.8079421196	1375.43122956041	1403.87939905576	1680.62132529226	1.85993543651155	1970.70320452795	1189.54182539362	1305.95508479568	736.019052221977
M153	296.9	3242893	NAE(18:2)	Fatty acids	Fatty acyls	Fatty alcohols		HMDB0012252	68171-52-8	POS	20190.8252274593	10587.186869576	9588.89004225278	26220.1849655515	35763.2062714747	11347.1583524776	9596.89371025418	9593.15264209111	45862.7885956006
M18	296.1	4782945	LPE(18:1(9Z)/0:0)	Fatty acids	Glycerophospholipids	Glycerophosphoethanolamines		HMDB0011506	89576-29-4	NEG	42512.2193524951	32595.3066222647	11267.7099578888	41066.8510498521	13288.9600792028	5.39295025753176	39220.0781394296	35764.294883919	6.29988716164832
M4	294.7	4542929	LPE(16:0)	Fatty acids	Glycerophospholipids	Glycerophosphoethanolamines		HMDB0011503	53862-35-4	POS	1.92556008779307	136055.61029004	74071.1672810648	103117.263105216	116434.261820724	117108.001677054	80873.9932287479	106148.89729903	40122.7491283364
M203	293.7	367359	Tetracosanoic acid	Fatty acids	Fatty Acids and Conjugates	Unsaturated fatty acids	C08320	HMDB0002003	557-59-5	NEG	77252.9590936086	66586.9530321891	33324.2742098848	37220.5373569822	116789.386408004	5.39295025753176	53060.3482841576	9542.63234789753	35976.9338850024
M5	292.9	2752016	Stearidonic acid	Fatty acids	Fatty Acids and Conjugates	Unsaturated fatty acids	C16300	HMDB0006547	20290-75-9	NEG	95249.5109539003	121672.739217571	88425.3058497923	136315.936916794	147840.02309276	149887.779048224	197334.42858481	93109.5742343725	136918.59351156
M10	291.4	1991707	Dodecanoic acid	Fatty acids	Fatty Acids and Conjugates	Unsaturated fatty acids	C02679	HMDB0000638	143-07-7	NEG	95503.4485635886	96997.8602163326	99844.387066984	101727.605509586	104474.108471312	5.39295025753176	5.29495159667351	90878.4860910758	106889.670658385
M347	289.7	291197	9-Oxo-10E,12Z,15Z-octadecatrienoic acid	Fatty acids	Octadecanoids	Other Octadecanoids			125559-74-2	NEG	9426.95286845487	34017.2920197417	20889.8218162013	28974.4725833822	30044.5368045912	35950.0605174656	19351.8946504216	44900.5096606943	14997.2864298058
M749	289.5	3232578	15-Oxo-11Z,13E-eicosadienoic acid	Fatty acids	Octadecanoids	Other Octadecanoids			105835-44-7	POS	808.922436851485	326.153946473753	567.191712719499	1.85842977707271	358.166951516775	462.463057045224	428.697843672437	271.39605554128	1355.05004705319
M382	287.7	3552844	1-Monolinoleoyl-rac-glycerol	Fatty acids	Glycerolipids	Monoacylglycerols			2277-28-3	POS	7236.99576986224	8267.45984446482	21576.3687488382	15432.1693701655	22956.8035580471	5112.08261872628	7656.93822381622	9525.46623604964	34363.4572125185
M175	283.5	309207	13(S)-HpOTrE	Fatty acids	Octadecanoids	Other Octadecanoids	C04785	HMDB0301803	67597-26-6	NEG	5956.08459594823	9642.72011952008	7350.20610753286	6076.05086743573	8321.68641426922	9658.80749383295	7352.40412156404	5.95550397078371	6.29988716164832
M11	282.1	1851546	Undecanoic acid	Fatty acids	Fatty Acids and Conjugates	Unsaturated fatty acids	C17715	HMDB0000947	112-37-8	NEG	159245.548411661	172218.064591715	176940.006866245	151583.111000529	156684.510908784	5.39295025753176	5.29495159667351	161824.677987165	159613.042511197
M957	277.1	2522275	2,4-Dodecadienoic acid isobutylamide	Fatty acids	Fatty acyls	Hydrocarbons			24738-51-0	POS	17776.8341079758	16146.7404349316	15223.9568403081	17501.4479127168	17969.7293396334	17825.5372890572	15981.2614233669	16741.1861344135	17511.9259901682
M54	276.9	2952276	13(S)-HODE	Fatty acids	Octadecanoids	Other Octadecanoids	C14762	HMDB0004667	29623-28-7	NEG	942084.713687873	2453606.75940806	560343.189773256	1587606.55829073	1115464.84825016	2905108.15629371	1077974.20325643	1893865.8875334	4292925.09292158
M546	276.3	2792313	9Z,11E,13E-Octadecatrienoic acid	Fatty acids	Fatty Acids and Conjugates	Unsaturated fatty acids			506-23-0	POS	94830.3576960576	185447.552195339	51477.8176243307	138029.506665751	109903.224360336	221748.442121561	83128.5622066978	159189.757087538	265293.745497281
M767	276.3	3272522	1,2-Dihydroxyheptadec-16-yn-4-yl acetate	Fatty acids	Fatty acyls	Fatty alcohols			28884-46-0	POS	2868.42017033244	4077.99915827215	4679.58457753766	5994.76307731788	5569.6151116077	3978.73065902308	4950.80990788885	3885.83335245461	1.92870331943853
M73	276.2	2932126	9-Oxo-10(E),12(E)-octadecadienoic acid	Fatty acids	Octadecanoids	Other Octadecanoids	C14766	HMDB0004669	54232-58-5	NEG	623901.479491514	711728.953143219	549075.079879685	738650.779603642	5.71591834615375	619953.179149497	526025.346438121	518921.676759981	6.29988716164832
M301	270.9	1971548	cis-5-Dodecenoic acid	Fatty acids	Fatty Acids and Conjugates	Unsaturated fatty acids			2430-94-6	NEG	7595.46811708696	60435.8045490395	79629.2777002304	17830.3506312996	66074.9766435348	75443.7820224329	55605.1078576754	28744.9705588093	63609.4913337178
M25	27.4	1610457	3-Hydorxy-3-methylglutaric acid	Fatty acids	Fatty Acids and Conjugates	Dicarboxylic acids	C03761	HMDB0000355	503-49-1	NEG	108397.44883178	87236.3723242258	97599.6012859325	111533.428463227	108019.777389721	124255.352902697	5.29495159667351	93717.0501196948	81886.136798031
M117	27.3	1300874	Caplamin	Fatty acids	Fatty Acids and Conjugates	Amino fatty acids	C02378	HMDB0001901	60-32-2	NEG	116518.69255443	122065.521872204	60390.6797475687	195683.348696833	182407.76074492	56362.9157595568	61525.9550766563	78379.8627263668	188371.648213969
M55	269.1	171139	Capric acid	Fatty acids	Fatty Acids and Conjugates	Branched fatty acids	C01571	HMDB0000511	334-48-5	NEG	73909.8487169968	92575.8798919135	102137.295784552	89248.484697296	88956.1025612384	5.39295025753176	5.29495159667351	82368.9610951864	90811.0356038918
M154	266.3	2671968	Hexadecanedioic acid	Fatty acids	Fatty Acids and Conjugates	Dicarboxylic acids	C19615	HMDB0000672	505-54-4	NEG	16881.3450845905	12319.378221818	15979.1945611439	20190.127762948	21432.0870332228	12541.955107722	27111.276471146	11853.5006926464	6.29988716164832
M217	263.9	3002897	Sph(t18:0)	Fatty acids	Spingolipids	Sphingoid bases	C12144	HMDB0004610	554-62-1	POS	10250.8670904321	21969.0814727071	36832.7225131054	6735.03939875057	10600.7752713876	8717.86521287979	12342.9671878652	13898.5239806223	23380.0229301143
M198	261.6	165127	cis-Jasmone	Fatty acids	Octadecanoids	Jasmonic acids	C08490	HMDB0035601	488-10-8	POS	1269.8612539054	1655.42115792109	1706.49578717525	3067.53154264306	1.85993543651155	1522.81125984114	1471.74290723505	1629.11744812521	2891.08538107514
M190	261.4	3332055	Prostaglandin B2 (PGB2)	Fatty acids	Eicosanoids	Prostaglandins	C05954	HMDB0004236	13367-85-6	NEG	19116.8946453058	29374.2459095279	22481.7947273583	48723.6995823975	52788.8386103259	25849.1949086771	20979.0967288672	29806.0003359345	67814.9356849918
M219	261.4	3332055	Prostaglandin A2	Fatty acids	Eicosanoids	Isoprostanes	C05953	HMDB0002752	13345-50-1	NEG	19116.8946453058	29374.2459095279	22481.7947273583	48723.6995823975	52788.8386103259	25849.1949086771	20979.0967288672	29806.0003359345	67814.9356849918
M29	261.4	1571235	Pelargonic acid	Fatty acids	Fatty Acids and Conjugates	Branched fatty acids	C01601	HMDB0000847	112-05-0	NEG	397258.270362496	676158.30562116	729052.452592789	490145.184989732	583228.960601967	825760.168142541	695732.557375803	520710.224939671	569510.372665257
M228	260.5	3132391	Octadecanedioic acid	Fatty acids	Fatty Acids and Conjugates	Dicarboxylic acids		HMDB0000782	871-70-5	NEG	168022.53068018	201152.994075368	89249.7391470019	334444.929162589	300292.409079733	156745.020569166	58393.8299563979	201795.197733628	471497.728364763
M172	26.8	1730094	Isocitric acid	Fatty acids	Fatty Acids and Conjugates	Dicarboxylic acids	C00311	HMDB0000193	320-77-4	NEG	260587.63776414	214940.586285646	220441.859649606	234715.331781519	215026.470562684	176819.454463304	139299.729045004	172862.660062177	138113.744822368
M92	26.8	1730094	Citric acid	Fatty acids	Fatty Acids and Conjugates	Hydroxy fatty acids	C00158	HMDB0000094	77-92-9	NEG	260587.63776414	214940.586285646	220441.859649606	234715.331781519	215026.470562684	176819.454463304	139299.729045004	172862.660062177	138113.744822368
M56	253.4	2251499	Tridecanedioic acid	Fatty acids	Fatty Acids and Conjugates	Dicarboxylic acids		HMDB0002327	505-52-2	NEG	1562.2966142399	2595.74038114347	3104.62929687187	2199.40940189371	2812.80366675457	3450.93782050253	2252.04074295087	2346.12150378939	6.29988716164832
M65	25.6	1450144	alpha-Ketoglutaric acid (alpha-KG)	Fatty acids	Fatty Acids and Conjugates	Dicarboxylic acids	C00026	HMDB0000208	328-50-7	NEG	5.49003940230841	172355.045197609	5.73528524229078	180539.835028745	173718.350446107	150229.374864429	5.29495159667351	182875.891200545	6.29988716164832
M77	25.6	1330141	Malic acid	Fatty acids	Fatty Acids and Conjugates	Dicarboxylic acids	C00149	HMDB0000744	6915-15-7	NEG	55736743.7412486	43213038.2153671	30279586.3944579	24260579.5251488	26680467.671935	32026445.8642237	50133922.3461329	31649160.687173	47593080.9587638
M57	249.1	143108	Valproic acid	Fatty acids	Fatty Acids and Conjugates	Branched fatty acids	C07185	HMDB0001877	99-66-1	NEG	5.49003940230841	161121.014190641	171913.259250333	123000.804265415	157213.32232882	156178.67390298	134217.655852544	142955.063440957	169024.817409684
M69	249.1	143108	Caprylic acid	Fatty acids	Fatty Acids and Conjugates	Branched fatty acids	C06423	HMDB0000482	124-07-2	NEG	5.49003940230841	161121.014190641	171913.259250333	123000.804265415	157213.32232882	156178.67390298	134217.655852544	142955.063440957	169024.817409684
M284	247.8	1951391	Dodeca-2(E),4(E)-dienoic acid	Fatty acids	Fatty Acids and Conjugates	Unsaturated fatty acids			24738-48-5	NEG	48373.5030061876	100059.812206574	103720.324642372	59080.167654964	90846.7457020895	102818.375072011	73911.5179624575	63774.8838223928	86572.9482697012
M155	246.4	2842941	Sph(d18:0)	Fatty acids	Spingolipids	Sphingoid bases	C00836	HMDB0000269	764-22-7	POS	63891.8925836236	60387.1980375551	23185.2797179568	26592.336450102	40988.8040718162	26526.8017793106	25266.7644384551	44771.0908058211	1.92870331943853
M961	242.9	2011848	Undecanoic acid methyl ester	Fatty acids	Fatty esters	Wax monoesters			1731-86-8	POS	2479.5804696117	7390.04733588923	7082.76598965638	2790.0689129052	7809.37915693781	6640.1353438016	6014.33836159991	5378.73553969075	6637.01790233159
M666	240.2	3532297	15-Ketoprostaglandin F2.alpha.	Fatty acids	Eicosanoids	Isoprostanes			35850-13-6	POS	17275.8721014519	20279.2072896201	10174.2038633312	21918.7887143693	20958.3754109294	26573.8145479049	11467.9277145844	15972.1987815845	1.92870331943853
M106	237.7	2151652	12-Hydroxydodecanoic acid	Fatty acids	Fatty Acids and Conjugates	Hydroxy fatty acids	C08317	HMDB0002059	505-95-3	NEG	3575.98179980643	10726.9087665346	15776.6007290327	5531.2456485835	10215.6527079961	10975.7446592286	11236.3891290098	6809.25514251904	9422.46385051846
M176	235.9	2822792	Sphingosine	Fatty acids	Spingolipids	Sphingoid bases	C00319	HMDB0000252	123-78-4	POS	1.92556008779307	15472.5535467273	8008.07787406004	9869.40980322041	17989.3179233952	6725.8551928361	5028.92074013078	13829.4641656502	1.92870331943853
M1042	233.1	3443151	N-Acetyldihydrosphingosine	Fatty acids	Fatty acyls	Fatty alcohols			13031-64-6	POS	12079.4244677927	16301.4907634677	32432.1037564096	31320.0093786184	42609.1018137765	2879.84783704531	2652.7559225107	4092.58067332235	7137.00400676444
M128	232.4	2111344	Dodecanedioic acid	Fatty acids	Fatty Acids and Conjugates	Dicarboxylic acids	C02678	HMDB0000623	693-23-2	NEG	5.49003940230841	9203.41771926029	8494.63044607092	8502.33825698347	5.71591834615375	8559219011633	8399.50715648278	5.95550397078371	6.29988716164832
M287	231.4	3292333	(12Z)-9,10,11-Trihydroxyoctadec-12-enoic acid	Fatty acids	Octadecanoids	Other Octadecanoids			406460-90-0	NEG	625734.112771912	919850.513610526	484961.132993273	1258763.53778371	1268949.39788399	822418.764124734	571738.899587852	857553.20280662	6.29988716164832
M833	230.5	2131484	9,10-Dihydrojasmonic acid	Fatty acids	Octadecanoids	Jasmonic acids			98674-52-3	POS	6048.82448314543	7173.72274410701	5933.64095335312	12402.6041410701	12408.0032034078	8078.35248518677	5733.55566354425	8232.99187398919	21211.2441799751
M86	227.8	2271291	Traumatic acid	Fatty acids	Fatty Acids and Conjugates	Dicarboxylic acids	C16308	HMDB0000933	6402-36-4	NEG	14928.3032935596	21623.5036555154	17010.4567387267	17410.0908823017	22943.1261468313	18075.9129718841	13969.9148585084	18970.0476000894	6.29988716164832
M31	225.4	1971183	Undecanedioic acid	Fatty acids	Fatty Acids and Conjugates	Dicarboxylic acids		HMDB0000888	1852-04-6	NEG	9068.75702087212	20952.7272007654	25376.9590280679	21732.9315841747	20906.2719030745	16799.4995401161	9718.45274936392	16535.4485962553	12262.5298816277
M548	223.1	3272185	(10E,15Z)-9,12,13-Trihydroxyoctadeca-10,15-dienoic acid	Fatty acids	Octadecanoids	Other Octadecanoids			51146-90-8	NEG	98287.3837163849	1523721212209	66320.0949405877	196315.640734577	190211.769995587	140247.912341502	74678.1113604844	135065.790681622	6.29988716164832
M12	216.7	1150766	Caproic acid	Fatty acids	Fatty Acids and Conjugates	Branched fatty acids	C01585	HMDB0000535	142-62-1	NEG	56801.7896427909	71039.3986755756	78435.7518504091	59217.4535022218	80222.8623381177	68198.3091877034	63608.8303009195	70071.174520512	95903.8920855057
M26	216.7	1150766	Isocaproic acid	Fatty acids	Fatty Acids and Conjugates	Branched fatty acids	C21399	HMDB0000689	646-07-1	NEG	56801.7896427909	71039.3986755756	78435.7518504091	59217.4535022218	80222.8623381177	68198.3091877034	63608.8303009195	70071.174520512	95903.8920855057
M480	216.3	87044	Crotonic acid	Fatty acids	Fatty Acids and Conjugates	Unsaturated fatty acids			107-93-7	POS	6953.65802916516	6268.50136186172	5493.47441593359	6253.51553843462	5900.04132864092	7789.13494101719	6071.38727081299	5521.12113162998	6931.15619803917
M87	214.6	1871341	10-Hydroxydecanoic acid	Fatty acids	Fatty Acids and Conjugates	Hydroxy fatty acids	C02774	HMDB0244272		NEG	5573.39433669017	14280.2055352804	19173.9216540899	6985.52289367684	15347.7145335922	13277.029932383	12905.9910031171	11144.7851461457	6.29988716164832
M45	211.6	2011133	Sebacic acid	Fatty acids	Fatty Acids and Conjugates	Dicarboxylic acids	C08277	HMDB0000792	111-20-6	NEG	3573.93027577555	4850.29945754449	9005.07344844477	5219.86947587178	7473.27599201258	3506.63932867094	4642.52262608465	5780.76392175705	6.29988716164832
M424	200.2	1731187	9-Hydroxynonanoic acid	Fatty acids	Fatty Acids and Conjugates	Hydroxy fatty acids			3788-56-5	NEG	19610.3254128071	22088.945100807	31907.6636164196	31187.8489994667	1995386220222	33726.2420658681	16131.6387174041	23646.026152968	6.29988716164832
M163	2.8	1010245	2,4-Dihydroxybutanoic acid	Fatty acids	Fatty Acids and Conjugates	Hydroxy fatty acids		HMDB0000360	1518-62-3	NEG	11039.3588637176	11121.165985348	11202.8157937916	5.64620634340326	9299.3160086936	10086.1581998114	5.29495159667351	10631.673866963	11944.3796624412
M606	198.4	2431245	4-Oxododecanedioic acid	Fatty acids	Fatty Acids and Conjugates	Dicarboxylic acids			30828-09-2	NEG	11633.7416685955	14628.574803896	12835.9572713787	10432.1446617658	15635.4230675613	18654.281060665	11862.3351446809	12112.7406873084	6.29988716164832
M156	197.7	1870979	Azelaic acid	Fatty acids	Fatty Acids and Conjugates	Dicarboxylic acids	C08261	HMDB0000784	123-99-9	NEG	53772.0903906349	59569.7458924951	76550.7957690908	46520.2613666441	66751.1098183792	47101.3662445361	48239.9925164522	62022.3296192301	6.29988716164832
M129	191.8	1010609	Valeric acid	Fatty acids	Fatty Acids and Conjugates	Branched fatty acids	C00803	HMDB0000892	109-52-4	NEG	79999.4636121857	81267.4038686827	85694.568734106	70175.5593701799	86236.9519615595	74722.0218629862	71986.3654878628	75310.9413747762	87772.4570809978
M195	191.8	1010609	Isovaleric acid	Fatty acids	Fatty Acids and Conjugates	Branched fatty acids	C08262	HMDB0000718	503-74-2	NEG	79999.4636121857	81267.4038686827	85694.568734106	70175.5593701799	86236.9519615595	74722.0218629862	71986.3654878628	75310.9413747762	87772.4570809978
M502	188.3	3951933	Hexyl 6-O-pentopyranosylhexopyranoside	Fatty acids	Fatty acyl glycosides	Fatty acyl glycosides				NEG	25235.0779333727	20977.7765170285	5.73528524229078	22957.6775636197	20652.7774285807	15946.920581021	20345.1501812373	13687.0610359299	25701.5958485283
M828	187.7	400271	Myriocin	Fatty acids	Fatty Acids and Conjugates	Oxo fatty acids				NEG	22936.405432972	10206.9546515082	29939.511606281	10129.4529997501	3178.40646126028	4090.42974548481	17747.0146205023	10015.8352946133	27185.7504556337
M829	186.5	2271274	Tuberonic acid	Fatty acids	Octadecanoids	Jasmonic acids			124649-26-9	POS	2919.5694432675	1716.78959075188	1868.48054101017	2644.77580998687	2198.11985904771	3069.94665665421	1835.75238458059	1702.26845147043	2325.8092352984
M246	153.4	1590664	Pimelic acid	Fatty acids	Fatty Acids and Conjugates	Dicarboxylic acids	C02656	HMDB0000857	111-16-0	NEG	18232.4129306411	13158.6999597779	17547.9723639191	16991.9805255803	10383.8200115179	14690.7001117202	1033480979209	12228.6743823042	21155.0600683068
M610	15.1	1130596	(2E,4E)-Hexa-2,4-dienoic acid	Fatty acids	Fatty Acids and Conjugates	Unsaturated fatty acids			110-44-1	POS	1.92556008779307	7697.06967510045	8253.96359469781	8470.31781263031	8295.35107307809	8122.54041010829	6848.55209952846	1.98176537558118	8234.93918035261
M100	146.4	1720984	Acetylleucine	Fatty acids	Fatty Acids and Conjugates	Branched fatty acids	C02710	HMDB0011756	1188-21-2	NEG	16076.664849942	31135.9988394175	41230.4868839643	35050.818898684	42242.7604805019	10124.8806787515	13216.1495958336	17499.3279116221	29601.1137170678
M449	327	3713148	Bis(2-ethylhexyl) adipate	Fatty acids	Fatty esters	Wax diesters			103-23-1	POS	1.92556008779307	1938.83598852933	1780.96384516178	2181.78463321549	2194.07654871793	2301.74406824881	1929.95458359296	1879.91598018703	2516.20935655361
M467	317	4092366	1-Palmitoyllysophosphatidate	Fatty acids	Glycerophospholipids	Glycerophosphates	C04036	HMDB0007853	22002-85-3	NEG	89031.4535503814	148805.615581976	111859.784767012	123078.387019843	168055.377713453	150023.290287984	149738.108826375	135000.829874216	144105.108162387
M333	28	2050353	3-Hydroxy-3-(methoxycarbonyl)pentanedioic acid	Fatty acids	Fatty Acids and Conjugates	Hydroxy fatty acids			26163-65-5	NEG	61442.8740243162	75087.3163717479	45404.663441266	84073.3035717656	64744.5363200104	78868.4099843335	49943.2085470165	46873.4525578341	36501.572809396
M914	174.3	6832549	Clemastanin B	Lignans, neolignans and related compounds	Lignan glycosides				112747-98-5	NEG	110510.506239471	25921.8692004492	95913.1587535766	35520.1941113316	16925.7144358484	19502.0985276596	71890.8471601914	47659.7010950215	51878.193989023
M1048	168.5	5232201	3-(4-((1,3-Dihydroxy-1-(4-hydroxy-3-methoxyphenyl)propan-2-yl)oxy)-3-methoxyphenyl)propyl 6-deoxy-.alpha.-L-mannopyranoside	Lignans, neolignans and related compounds	Lignan glycosides				97055-96-4	NEG	23674.9996610978	23623.4884458396	18508.0076106626	5857.22120781571	15371.3407563244	21954.7711769652	5.29495159667351	16591.6624876043	26055.7370191569
M821	159.5	5511781	4-(3a,6a-Dihydroxy-4-(4-hydroxy-3-methoxyphenyl)tetrahydro-1H,3H-furo[3,4-c]furan-1-yl)-2-methoxyphenyl .beta.-D-glucopyranoside	Lignans, neolignans and related compounds	Lignan glycosides					NEG	94470.642434899	55519.3808088355	98451.0879526853	48304.0535322912	83369.9541019922	51300.793929271	73554.0003496786	35336.3733197766	51588.5550135674
M952	67.5	3351747	4-Chloromethandienone	Lipids and lipid-like molecules	Steroids and steroid derivatives	Androstane steroids		HMDB0004634	2446-23-3	POS	3654.00827084409	4543.26162367622	4570.9684013034	4464.80212280876	4092.35479457948	1.93222034922998	3289.71811994433	5628.18466526524	4352.36329515618
M48	45.8	1290195	Citraconic acid	Lipids and lipid-like molecules	Fatty Acyls	Fatty acids and conjugates	C02226	HMDB0000634	498-23-7	NEG	13032.2248171315	19523.485021879	11403.1366393035	23465.1170450915	14050.3526522063	15429.7934410479	10536.013061427	5.95550397078371	24663.4934550634
M410	40.9	3282118	Oxodecenoylcarnitine	Lipids and lipid-like molecules	Fatty Acyls	Fatty acid esters		HMDB0241110		POS	3345.39736756967	1978.20504279371	3396.94856500297	3445.41587264693	1.85993543651155	2147.5817687877	3715.98731512449	2483.92103828862	3051.79889975081
M653	353.2	5223551	LysoPC(18:1(11Z))	Lipids and lipid-like molecules	Glycerophospholipids	Glycerophosphocholines	C04230	HMDB0010385		POS	1.92556008779307	416.524337866509	195.329413952481	443.915970429136	859.453967052303	19.6501352819821	1.76873924230577	428.750158264128	1029.81124717961
M339	351.7	7746011	PC(35:1)	Lipids and lipid-like molecules	Glycerophospholipids	Glycerophosphocholines				POS	1.92556008779307	1693.98231268796	5883.89242362399	9186.59548842777	4630.90349573719	23.0832128536926	1.76873924230577	7699.77186579961	12304.1518929321
M790	350.8	8026292	PC(22:1(13Z)/15:0)	Lipids and lipid-like molecules	Glycerophospholipids	Glycerophosphocholines	C00157	HMDB0008560		POS	1.92556008779307	395.687609271313	918.163635411073	1036.37248523619	702.100538702185	1.93222034922998	1.76873924230577	1141.90073615555	1.92870331943853
M713	350.1	7886146	PC(18:0/18:1(11Z))	Lipids and lipid-like molecules	Glycerophospholipids	Glycerophosphocholines	C00157	HMDB0008037		POS	1.92556008779307	2515.79157497476	14348.3980452343	13955.6105059959	6483.35659608348	1.93222034922998	1.76873924230577	11943.2909662378	18531.535867676
M756	35.9	3052157	4-Hydroxytestosterone	Lipids and lipid-like molecules	Steroids and steroid derivatives	Androstane steroids			2141-17-5	POS	6344.17552000181	4705.07932747437	3109.24209029923	5542.96923735879	5333.61256653915	4080.29877848655	2817.58898454648	3112.21293400692	2742.82755820529
M411	346.3	5755038	Montecristin	Lipids and lipid-like molecules	Fatty Acyls	Fatty alcohols		HMDB0029795	185336-15-6	POS	9.0170329532621	10841.2967295487	16472.4720880795	21824.3443469388	11604.4360382123	13455.1880138986	1621.48006583908	25035.384500961	18320.1641215635
M527	342.8	6175147	DG(18:1(9Z)/18:3(6Z,9Z,12Z)/0:0)	Lipids and lipid-like molecules	Fatty Acyls	Lineolic acids and derivatives		HMDB0007220		POS	1.92556008779307	3077.39673008463	2334.7413905788	2080.81859115434	1816.56072069618	1339.94289692895	1724.01682493313	1200.82037837904	3309.38830075065
M446	340.8	3352964	7,7-Dimethyl-(5Z,8Z)-eicosadienoic acid	Lipids and lipid-like molecules	Fatty Acyls	Fatty acids and conjugates			89560-01-0	NEG	5.49003940230841	3974.03064673638	4598.91693606071	3907.66491983136	4350.5947173073	4191.94512654803	3885.68877886492	3603.07435608191	6.29988716164832
M1094	340.3	7854062	20-Oxopregn-16-en-3-yl 6-deoxy-.alpha.-L-mannopyranosyl-(1->4)-[.beta.-D-glucopyranosyl-(1->2)]-.beta.-D-glucopyranoside	Lipids and lipid-like molecules	Steroids and steroid derivatives	Steroidal glycosides				NEG	1580.30659921365	1945.47816396535	2835.22332195524	7414.91070050574	3161.40562180975	1059.08195166867	12376.1427344789	18991.4169468721	11120.651383646
M470	338.8	7215049	1,2-Dipalmitoyl-sn-glycero-3-phospho-(1'-rac-glycerol)	Lipids and lipid-like molecules	Glycerophospholipids	Glycerophosphoglycerols			185463-23-4	NEG	14442.1766677382	11429.1515936847	5316.02308779569	11039.4177179777	15195.7075278257	5.39295025753176	19041.3277079456	10196.6058589205	8761.21552369797
M528	338.7	411361	Stigmastadienone	Lipids and lipid-like molecules	Steroids and steroid derivatives	Stigmastanes and derivatives			20817-72-5	POS	1.92556008779307	20943.688030456	1034.56713955812	18295.0169830061	26747.4642738101	6162.51433041254	4233551476563	28250.4377743564	2527.32260565083
M494	337.8	1311177	6-Aminohexanamide	Lipids and lipid-like molecules	Fatty Acyls	Fatty amides			373-04-6	POS	168567.666513617	136451.486150467	55609.7250104481	141141.26431286	137495.973162118	70925.6084277955	55956.6885239563	127424.086965478	147523.420581867
M911	336.8	4253413	(22E,24R)-Stigmasta-4,22-diene-3,6-dione	Lipids and lipid-like molecules	Steroids and steroid derivatives	Stigmastanes and derivatives		HMDB0038656	50868-51-4	POS	626.822959842952	1.92607457962632	189.187098323231	681.552813632899	556.610254663955	21.3070100165166	50.9981709178509	61.8801244947553	1052.52090351301
M447	336.4	7405202	1,2-Dilinoleoyl-sn-glycero-3-phosphoethanolamine	Lipids and lipid-like molecules	Glycerophospholipids	Glycerophosphoethanolamines			20707-71-5	POS	1.92556008779307	5416.55866420651	3598.76230538778	6695.88816866635	4348.81021265783	6062.10472103243	6753.16721691106	3701.67008003151	6604.83361868386
M126	336.1	3993612	Dihydrotachysterol	Lipids and lipid-like molecules	Steroids and steroid derivatives	Vitamin D and derivatives	C06957	HMDB0015203	67-96-9	POS	9.42382558447715	11497.1839421052	1444.47808633048	14022.5604834884	20318.5114940716	6611.67400676056	5428.50363252188	16344.6073757987	3966.98028051577
M716	335.5	7695139	1,2-Dilinoleoyl-sn-glycero-3-phospho-(1'-rac-glycerol)	Lipids and lipid-like molecules	Glycerophospholipids	Glycerophosphoglycerols			774172-16-6	NEG	1804.01148880979	141.866705545171	10694.4205186901	7059.55835978511	750.893171771689	264.086912927516	13952.6864637361	3484.14604801036	9535.46709855389
M340	335.4	7565541	PC(34:3)	Lipids and lipid-like molecules	Glycerophospholipids	Glycerophosphocholines		HMDB0007881		POS	1.92556008779307	3480.95596058463	2091.64097892526	2707.92511363015	2446.30326450861	3616.89401898821	1.76873924230577	1875.33272842692	2542.00168055032
M341	333.2	8126167	PC(38:3)	Lipids and lipid-like molecules	Glycerophospholipids	Glycerophosphocholines				POS	1.92556008779307	3719.34421334856	1845.03435342021	2718.3350957347	429.653484032033	4290.12633349691	1.76873924230577	805.41498691835	490.378280885106
M747	332.9	4153562	Ergostane-3,6-dione	Lipids and lipid-like molecules	Steroids and steroid derivatives	Ergostane steroids		HMDB0032004	88662-00-4	POS	1343.27672343534	254.088730558901	498.304051462854	1327.07884003376	1618.59069509064	109.55126608266	256.558841092011	548.400787043035	1.92870331943853
M82	332.7	7825676	PC(16:0/20:4)	Lipids and lipid-like molecules	Glycerophospholipids	Glycerophosphocholines		HMDB0007982	35418-58-7	POS	1.92556008779307	13461.8155796395	11513.4468385461	18155.5627789597	16419.6932871303	15568.5550958191	1.76873924230577	8996.8081876045	15139.0792701037
M471	330.6	4133414	1-Hydroxy Vitamin D2	Lipids and lipid-like molecules	Steroids and steroid derivatives	Vitamin D and derivatives			54573-75-0	POS	123.71773343345	1.92607457962632	215.090572228499	289.264898361235	995.62021470844	9.76394983455874	11.8895676002877	59.681219320382	1.92870331943853
M902	327.3	3363253	Pipericine	Lipids and lipid-like molecules	Fatty Acyls	Fatty amides		HMDB0031678		POS	1.92556008779307	18327.8640827487	17111.911094448	22644.0713056114	18277.8557157919	18904.3238395965	14305.3171072517	22468.5735198674	21337.2997003651
M189	325.2	7425799	PC(16:0/18:1(9Z))	Lipids and lipid-like molecules	Glycerophospholipids	Glycerophosphocholines	C13875	HMDB0007972		POS	19.5500055659274	6532.13960403867	3488.82033301701	6014.86115804983	6298.01395098294	6691.86779812376	1.76873924230577	4043.34917617882	6963.32262878931
M405	324.1	7165232	PE(34:2)	Lipids and lipid-like molecules	Glycerophospholipids	Glycerophosphoethanolamines				POS	1.92556008779307	6413.90576468144	14644.1788610832	10152.0555890673	10175.2172504862	11586.6763104249	1.76873924230577	7854.28569533472	17068.8264165405
M954	322.7	5914984	DG(18:3(9Z,12Z,15Z)/16:0/0:0)	Lipids and lipid-like molecules	Fatty Acyls	Lineolic acids and derivatives		HMDB0007301		POS	1.92556008779307	762.998188553517	998.909163391027	609.432130882391	1170.80882196523	1294.31005751862	1762.83823276958	776.897699995379	1439.42541361874
M120	321.6	3833304	7-Ketocholesterol	Lipids and lipid-like molecules	Steroids and steroid derivatives	Cholestane steroids		HMDB0000501	566-28-9	POS	1829.23078802302	144.291442180375	405.236694826213	1450.28539023811	52.0120737015282	1.93222034922998	420.554316967309	704.13884174394	3811.61346386617
M296	320.9	7455028	1-palmitoyl-2-linoleoyl-sn-glycero-3-phospho-(1'-rac-glycerol)	Lipids and lipid-like molecules	Glycerophospholipids	Glycerophosphoglycerols			264192-90-7	NEG	13602.8934000885	7920.96608017995	20722.9213255786	16661.405158286	19135.9823192417	15074.7594395757	5.29495159667351	29056.4674538764	9821.55933341804
M243	320.6	4372682	LPA(18:0)	Lipids and lipid-like molecules	Glycerophospholipids	Glycerophosphates		HMDB0007854	325465-92-7	NEG	5811.73545719414	9096.56870998209	5289.61678537497	5.64620634340326	8742.19356872029	8110.88912959285	11088.0398874734	13723.9543248464	2829.66167020703
M611	319.8	6154979	DG(18:4(6Z,9Z,12Z,15Z)/18:1(11Z)/0:0)	Lipids and lipid-like molecules	Fatty Acyls	Lineolic acids and derivatives		HMDB0007333		POS	1.92556008779307	1808.40357345424	1711.73606911817	1467.08403243184	2003.91125341361	2148.76279381253	1934.11774516845	812.023289628064	2580.61240990918
M699	319.8	3212111	1-(3,5-Dihydroxyphenyl)-12-hydroxytridecan-2-one	Lipids and lipid-like molecules	Fatty Acyls	Fatty alcohols			913690-42-3	NEG	8628.87855941021	6583.53971405826	9592.62878061139	6222.1808450798	5988.8260902344	9983.66866182029	11148.5767054736	7308.96877924749	9539.23410894726
M904	318.9	3932393	CPA(16:0/0:0)	Lipids and lipid-like molecules	Glycerophospholipids	Glycerophosphates		HMDB0007003		POS	305.453837805106	2443.22452851308	501.055960271642	1124.9024018576	2466.07138019636	275.125062852611	155.497145625273	1123.81890309304	2290.51899422037
M297	317.9	7585689	1-Palmitoyl-2-linoleoyl-sn-glycero-3-phosphocholine	Lipids and lipid-like molecules	Glycerophospholipids	Glycerophosphocholines			159701-21-0	POS	1.92556008779307	42091.1118066047	66410.5095163299	54531.8038737097	32196.0260807473	73967.7589777597	161.960051451322	35505.030145486	34199.551279883
M251	317.7	4352536	1-Oleoyl-sn-glycerol 3-phosphate	Lipids and lipid-like molecules	Glycerophospholipids	Glycerophosphates		HMDB0007855		NEG	11332.0548681959	15044.4709488571	15739.2211473274	13605.5053861796	17924.2165378361	18311.3071161187	17453.1128835148	17071.1155187416	16560.8044806761
M342	317.7	7845848	PC(36:3)	Lipids and lipid-like molecules	Glycerophospholipids	Glycerophosphocholines		HMDB0007921		POS	1.92556008779307	2711.39560647295	2556.39622714191	3642.98860764172	1656.01754679327	5175.05448045798	31.0729455140199	1615.45610400651	3594.15099671215
M42	316.6	3052492	5Z,8Z,11Z-Eicosatrienoic acid	Lipids and lipid-like molecules	Fatty Acyls	Fatty acids and conjugates	C21938	HMDB0010378	20590-32-3	NEG	47005.5320137132	36840.8078231772	6862.98921710173	78723.1877204922	19308.1930172563	70871.8855428488	22734.5323171618	39734.4756450062	59310.014047981
M379	315.9	340358	Docosanamide	Lipids and lipid-like molecules	Fatty Acyls	Fatty amides		HMDB0000583	3061-75-4	POS	1.92556008779307	12526.1746322935	7427.36403613543	9271.21718776027	11459.8882365174	10502.6444745496	8090.17168297511	10499.3661172228	10338.5246534734
M268	312.8	509288	LPG(18:1(9Z))	Lipids and lipid-like molecules	Glycerophospholipids	Glycerophosphoglycerols		HMDB0240602	326495-24-3	NEG	6745.86417942575	5995.39964330344	9366.8691502932	25170.1488788573	20845.8990370988	8299.21871830637	8602.03311728996	7017.31798003006	6.29988716164832
M257	311.9	5222831	LPS(18:1)	Lipids and lipid-like molecules	Glycerophospholipids	Glycerophosphoserines		HMDB0061694	326589-90-6	NEG	3285.80459415492	5607.27882407511	2771.92218870758	4697.55949379628	3132.2552378495	5.39295025753176	5154.62571118758	4270.55803644037	4858.86290907374
M555	311.9	4832723	1-Palmitoyl-2-hydroxy-sn-glycero-3-phospho-(1'-rac-glycerol)	Lipids and lipid-like molecules	Glycerophospholipids	Glycerophosphoglycerols			749875-10-3	NEG	116087.869250598	133167.316564218	5.73528524229078	130759.76287161	145135.572349201	5.39295025753176	124859.092729824	132321.944154639	114697.083488662
M1000	310.4	4823237	LysoPE(0:0/18:0)	Lipids and lipid-like molecules	Glycerophospholipids	Glycerophosphoethanolamines		HMDB0011129		POS	1.92556008779307	1015.35185563393	635.812576528288	1370.18618998907	1437.0987695994	952.867389749441	694.85403175422	674.471967833026	479.145117373958
M451	309.2	4612685	3-((Ethoxy(hydroxy)phosphoryl)oxy)-2-hydroxypropyl (9Z,12Z)-octadeca-9,12-dienoate	Lipids and lipid-like molecules	Glycerophospholipids					NEG	17421.4651077618	15282.4815636028	13467.7684536193	5.64620634340326	13090.8710861298	20416.8813904419	27073.5899487188	25217.7582560784	32021.5721044434
M346	308.8	7805547	Palmitoyleicosapentaenoyl phosphatidylcholine	Lipids and lipid-like molecules	Glycerophospholipids	Glycerophosphocholines			99296-77-2	POS	1.92556008779307	1942.32382223315	4511.53695454983	3069.89973618262	3472.84648964799	2548.11439379507	1.76873924230577	971.61718502654	3516.0234509383
M105	308.5	5243712	LPC(18:0/0:0)	Lipids and lipid-like molecules	Glycerophospholipids	Glycerophosphocholines		HMDB0010384		POS	1.92556008779307	7598.75098380566	3342.85889922074	4429.59400962097	6867.38916385044	5955.99913908249	4824.15538979937	4630.79369769785	1763.65451640897
M52	308.2	2562631	Palmitamide	Lipids and lipid-like molecules	Fatty Acyls	Fatty amides		HMDB0012273	629-54-9	POS	874251.020040715	554608.557242192	889201.543666186	1027783.21714785	1081984.62220817	736391.217476314	630627.927205641	455227.226480612	1040229.25993898
M985	308.1	3143052	R-Palmitoyl-(1-methyl) ethanolamide	Lipids and lipid-like molecules	Fatty Acyls	Fatty amides			142128-47-0	POS	1043.90988382687	795.739392397147	921.045769818965	1.85842977707271	1129.09907435519	881.058212179382	865.947290690072	626.195593364799	1.92870331943853
M472	307.3	5503862	1-O-Hexadecyl-2-O-(2E-butenoyl)-sn-glyceryl-3-phosphocholine	Lipids and lipid-like molecules	Glycerophospholipids	Glycerophosphocholines				POS	4352.91292477563	1559.20377055935	2115.52518643598	2670.00000637478	1371.88084961108	3348.76825519887	1481.92279064501	4424.31041539845	2226.03208980762
M487	307.3	7545358	PC(34:4)	Lipids and lipid-like molecules	Glycerophospholipids	Glycerophosphocholines				POS	1.92556008779307	185.256455238153	1432.14266631582	113.38769876301	1400.69738440865	341.843147788603	1744.80996734601	376.885196289249	1325.46031142006
M267	306.9	3723111	Myristoylcarnitine	Lipids and lipid-like molecules	Fatty Acyls	Fatty acid esters		HMDB0254979		POS	1632.42400809268	1090.11624870706	806.535013674902	1081.07926886432	1014.94326224959	1228.38225953226	768.236080308272	810.230485951095	1284.02468028567
M970	306.5	4172398	CPA(18:2(9Z,12Z)/0:0)	Lipids and lipid-like molecules	Fatty Acyls	Lineolic acids and derivatives		HMDB0007007		POS	1.92556008779307	5417.47125324155	1841.93367771527	3195.21650244463	6245.86850440244	833.190690244607	169.628321108965	3183.77414230512	8760.3221452843
M955	305.4	3973457	5-Dehydroepisterol	Lipids and lipid-like molecules	Steroids and steroid derivatives	Ergostane steroids	C15780	HMDB0006848	23582-83-4	POS	66.4728995594261	22197.7925084337	2067.4356807979	41623.219815061	13937.171551049	16914.6860466371	12528.5410561056	26960.1966376899	5112.23698137198
M152	301.8	2802633	Linoleamide	Lipids and lipid-like molecules	Fatty Acyls	Fatty amides		HMDB0062656	3072-13-7	POS	1670916.05711307	1059800.36913469	1759325.72616856	2806048.90095519	2616072.34101583	1665259.22986885	1464302.63300911	834479.866095806	2125232.29102169
M544	301.5	1841695	N-Cyclohexyl-3-methylbutanamide	Lipids and lipid-like molecules	Fatty Acyls	Fatty amides			1132-41-8	POS	6705.69215060884	3137.14607211347	5531.12618539934	1.85842977707271	8458.55878497744	5205.4173080962	4283079173918	2365.23992713939	6604.94900991294
M513	301.2	1421224	8-Aminooctanoic acid	Lipids and lipid-like molecules	Fatty Acyls	Fatty acids and conjugates		HMDB0247418		POS	1207.40586171788	916.874760057511	1795.13134872535	2699.58994983191	2942.14927326524	2122.80863454981	2228.99025329278	916.815559726414	1842.47926747683
M848	300.2	3372731	8,11-Tridecadienoic acid, 13-(3-pentyl-2-oxiranyl)-, methyl ester, (8Z,11Z)-	Lipids and lipid-like molecules	Fatty Acyls	Fatty acid esters				POS	18259.5192942285	16153.387969614	27497.8428736863	33482.7310462121	25125.1229837646	12156.8964302313	12212.2016504067	41003.7369886142	35013.8924946568
M1018	300.1	2932127	(2E,4Z)-9-Oxooctadeca-2,4-dienoic acid	Lipids and lipid-like molecules	Fatty Acyls	Lineolic acids and derivatives				NEG	72001.2423715747	206214.384330837	106095.580460734	175141.890439308	174133.914007981	212952.89057447	113394.926192182	296499.645740128	141662.608819365
M245	299.4	5103621	LPC(17:0/0:0)	Lipids and lipid-like molecules	Glycerophospholipids	Glycerophosphocholines		HMDB0012108	50930-23-9	POS	6719.70448339788	3812.20398641749	3921.99469957012	5534.71833984521	8681.23636360153	3346.97032164886	2546.39715407233	3626.90699564535	2912.39720259987
M1103	298.6	4792958	25-Acetylvulgaroside	Lipids and lipid-like molecules	Prenol lipids	Sesterterpenoids		HMDB0041365	172616-88-5	POS	11142.4977956958	8821.27170957414	7240.06659270908	18513.8001579031	24313.9728784829	7297.04071860688	7212.12701029458	6305.68187947271	19410.502855504
M452	297.5	5952895	D-myo-Inositol, 1-[2-hydroxy-3-[(1-oxo-9,12-octadecadienyl)oxy]propyl hydrogen phosphate], [S-(Z,Z)]-	Lipids and lipid-like molecules	Glycerophospholipids	Glycerophosphoinositols			149056-39-3	NEG	217614.044618927	185837.258068187	336589.18086598	370706.017926178	196268.901474818	117089.036086513	238429.252480412	400083.58798928	382333.794975512
M17	296.9	5483698	PC(10:0/10:0)	Lipids and lipid-like molecules	Glycerophospholipids	Glycerophosphocholines		HMDB0244070	3436-44-0	POS	3857.73786854307	2833.4949293826	861.738374774643	372.610523930327	1123.01097130965	2764.59734413327	1678.03313999686	1797.67546921033	692.797060690187
M1156	296.2	3091744	6-[(E)-2,8-Dihydroxy-5,7-dimethylnon-5-enyl]-4-hydroxy-3-methylpyran-2-one	Lipids and lipid-like molecules	Fatty Acyls	Fatty alcohols			1798396-91-4	NEG	22255.4298923329	16669.6230874727	5.73528524229078	14376.2934688697	16691.2296776651	50141.1682542794	35119.8393957178	24740.5261342181	33027.3007764381
M701	296.1	237221	3-(5,6,6-Trimethylbicyclo[2.2.1]hept-1-yl)cyclohexanol	Lipids and lipid-like molecules	Prenol lipids	Monoterpenoids		HMDB0031851	3407-42-9	POS	4133.56512706147	2443.33942664841	5372.21948523421	1.85842977707271	1.85993543651155	4527.54509854421	4192.31325949571	2277.37790796254	5845.81986827094
M414	295.9	4803074	Glycerophospho-N-oleoylethanolamine	Lipids and lipid-like molecules	Glycerophospholipids	Glycerophosphoethanolamines			201738-24-1	POS	1255853737549	7647.34568284748	2788.40754258772	12397.3957224293	9216.17044579283	14779.3897103567	5509.17069426446	6153.74925943754	1.92870331943853
M496	295.7	6175144	1,2-Dilinoleoylglycerol	Lipids and lipid-like molecules	Fatty Acyls	Lineolic acids and derivatives			2442-62-8	POS	1.92556008779307	1242.92520994794	4122.71435854016	3698.94196072036	1424.81444970973	1.93222034922998	1.76873924230577	2836.9556586954	1.92870331943853
M221	294.4	4522782	LPC(13:0)	Lipids and lipid-like molecules	Glycerophospholipids	Glycerophosphocholines			20559-17-5	NEG	711445.981671966	718535.550091133	393296.237021506	451216.071264667	485117.780749914	716184.188897201	644811.934445145	686723.404144216	183377.806748349
M83	292.2	4963389	LPC(16:0)	Lipids and lipid-like molecules	Glycerophospholipids	Glycerophosphocholines		HMDB0010382	17364-16-8	POS	303923.017846078	248127.218084017	106137.682979983	107043.47140664	194121.677998428	192974.006414357	156322.297189305	211523.107353252	37869.2739243238
M872	291.3	3132738	Ricinoleic acid methyl ester	Lipids and lipid-like molecules	Fatty Acyls	Fatty alcohols			141-24-2	POS	2915.45213606966	2616.47039787185	3062.69469159702	3910.63346578151	4133.31934629917	2592.78977721137	1622.04287616304	2323.75815725236	5238.64001079753
M973	290.1	5754665	DG(18:4(6Z,9Z,12Z,15Z)/15:0/0:0)	Lipids and lipid-like molecules	Fatty Acyls	Lineolic acids and derivatives		HMDB0007329		POS	1.92556008779307	6481.24243392754	3608.93254419753	10979.8496018125	8496.12706145022	3033.77604253531	2699.03507888984	6299.04775978113	1714.7388601468
M332	29.4	1430351	3-Methyl-2-pentenedioic acid	Lipids and lipid-like molecules	Fatty Acyls	Fatty acids and conjugates			5746-90-7	NEG	32953.3823951301	30325.170573706	25495.2512250542	8479.76024859358	13556.3984048579	14442.3688420014	53328.902395309	32291.9417702768	6.29988716164832
M748	289.7	349273	Incensole acetate	Lipids and lipid-like molecules	Prenol lipids	Sesquiterpenoids			34701-53-6	POS	2315.22970814925	1967.93731628637	1580.90908023802	6791.24319354825	4881.02717849103	1645.79190194109	765.201324811673	2051.84177975752	1.92870331943853
M488	287.7	4662915	LPE(17:1)	Lipids and lipid-like molecules	Glycerophospholipids	Glycerophosphoethanolamines				POS	2056.54627400056	1928.13316284512	4601.57151434257	1.85842977707271	10072.2405535726	1025.09545927786	2385.79623318219	1409.8103610375	7956.74628280303
M1147	287.6	2731864	3-(Dodecylsulfanyl)propanoic acid	Lipids and lipid-like molecules	Fatty Acyls	Fatty acids and conjugates			1462-52-8	NEG	7008.19075060806	9419.03375658861	8186.93524799237	11566.2496574255	10873.4089771385	1026976283128	12084.4777045232	6564.97696221296	9637.82981711652
M383	286.1	2812128	12(S)-Hydroxy-16-heptadecynoic acid	Lipids and lipid-like molecules	Fatty Acyls	Fatty acids and conjugates			148019-74-3	NEG	4420.92373608702	16196.0557224256	7452.92529051773	12235.4563674952	12027.8600672027	12293.7473638898	5415.03336355786	21257.8491021287	21487.6606688736
M474	286.1	2231707	5-Tetradecynoic acid	Lipids and lipid-like molecules	Fatty Acyls	Fatty acids and conjugates			55182-81-5	NEG	2092.91977311306	1498.04710769869	1757.88194388684	2180.83216660378	5.71591834615375	1341.20585946715	2041.18566276168	1683.58840247715	6.29988716164832
M343	285.5	5463551	PC(20:1)	Lipids and lipid-like molecules	Glycerophospholipids	Glycerophosphocholines				POS	8461.07429236263	3947.83142219274	207.409742006181	1.85842977707271	2248.92558564478	6939.92867161255	1560.08006898719	7394.58027751999	3499.44171250112
M441	285.4	4402765	LPE(15:0)	Lipids and lipid-like molecules	Glycerophospholipids	Glycerophosphoethanolamines		HMDB0011502		POS	6301.26228958913	4221.60082175308	5262.04571000098	15962.5705078135	14137.7882352176	3608.51543982435	3908.66803684411	4124.72344665503	12356.340208902
M849	284.3	4373413	Manglupenone	Lipids and lipid-like molecules	Prenol lipids	Triterpenoids		HMDB0030395	152369-65-8	POS	1284.86553740751	1859.10149766454	1077385196536	1105.09464634036	1914.97725197735	504.723162737512	1727.60816271607	863.410691158327	2903.90305551595
M675	283.8	4733622	Maslinic acid	Lipids and lipid-like molecules	Prenol lipids	Triterpenoids	C16939	HMDB0002392	4373-41-5	POS	7278.65608766061	8901.04238774541	6147.60004081701	5462.4513200603	12974.4116600229	4592.84859476243	13589.1121359507	5286.0234635476	14362.665434053
M672	283.4	5002735	LPE(20:5)	Lipids and lipid-like molecules	Glycerophospholipids	Glycerophosphoethanolamines		HMDB0011519		POS	1.92556008779307	12468.8305219907	11612.6684824962	12863.1748162436	12846.843964902	15492.4996838163	13394.4494522111	10548.0218076818	13672.7780262097
M84	283.4	4823229	LPC(15:0)	Lipids and lipid-like molecules	Glycerophospholipids	Glycerophosphocholines		HMDB0010381	108273-89-8	POS	1.92556008779307	4048.61000573431	3488.08922144668	1.85842977707271	4477.32943184796	3829.65175854419	3664.65006826642	4263.2835838282	1.92870331943853
M349	281.7	3192283	6-Oxocativic acid	Lipids and lipid-like molecules	Prenol lipids	Diterpenoids			82779-24-6	NEG	7686.94302658208	10885.8848109963	921.124836834556	13189.7317997935	4654.09865928348	18548.3353301983	4252.81798093708	7201.73807859473	17807.1350612394
M850	281.1	3512522	5-Heptenoic acid, 7-[(1S,4R,5S,6R)-5-[(1E,3S)-3-hydroxy-1-octen-1-yl]-2-oxabicyclo[2.2.1]hept-6-yl]-, (5Z)-	Lipids and lipid-like molecules	Fatty Acyls	Eicosanoids			56985-32-1	POS	1151.99309976733	1291.44119512428	1581.24167839807	1766.31757707048	1893.55922149963	972.119590483769	1924.13490724808	912.956417796497	1245.40449445288
M168	280.2	5203378	LPC(18:2/0:0)	Lipids and lipid-like molecules	Glycerophospholipids	Glycerophosphocholines	C04100	HMDB0010386	22252-07-9	POS	1.92556008779307	296857.673215497	263399.460574458	226540.504549869	1.85993543651155	243006.813449233	257150.570838802	327212891156	291545.660747695
M564	279.5	6773752	Gingerglycolipid B	Lipids and lipid-like molecules	Glycerolipids	Glycosylglycerols		HMDB0041094	88168-90-5	NEG	3138.79965427274	3350.97006280667	21635.529215267	15940.5515806909	16382.4051189597	4050.47547138788	8603.3046049097	6756.4722341625	25748.4261460497
M497	278.4	3532677	1-Monolinolenin	Lipids and lipid-like molecules	Fatty Acyls	Lineolic acids and derivatives			18465-99-1	POS	9051.88447577533	10456.8614734745	13222.6987905108	17966.1099274484	24563.261936387	10437.1722649884	10834.3133528873	9631.64248312675	1.92870331943853
M475	277.5	3112229	(9Z,12E)-15,16-Dihydroxyoctadeca-9,12-dienoic acid	Lipids and lipid-like molecules	Fatty Acyls	Lineolic acids and derivatives				NEG	65636.3058086192	66857.2872125186	7960090279107	117190.121084153	118971.210723172	56449.9604186746	78777.3231656093	93303.6881819389	6.29988716164832
M720	277.2	2492211	Sterol	Lipids and lipid-like molecules	Steroids and steroid derivatives	Hydroxysteroids		HMDB0060512		POS	3605.05564643338	3908.19576178954	4094.30452173602	3893.07909201943	3574.98191573314	2673.88794566396	2579.43227144768	3408.69715984719	1.92870331943853
M686	276.6	3772318	5-[5-(Acetyloxymethyl)-1,2,4a-trimethyl-7-oxo-3,4,8,8a-tetrahydro-2H-naphthalen-1-yl]-3-methylpentanoic acid	Lipids and lipid-like molecules	Prenol lipids	Diterpenoids			82178-23-2	NEG	9099.1693311348	19828.3413266146	5123.92833406428	13556.861598068	9975.53978925207	25938.6258455487	10333.1569786294	17174.108414497	25513.0117647285
M644	276.4	3192247	Steviol	Lipids and lipid-like molecules	Prenol lipids	Diterpenoids		HMDB0036706	471-80-7	POS	4399.92595414759	5031.24983883606	1166.10997468903	3582.19756238284	2636.70798940862	6824.09422922649	2479.26863476568	5212.31212785608	3369.70274706761
M792	276.1	3252391	(9Z,12Z)-15-Hydroxy-16-methoxyoctadeca-9,12-dienoic acid	Lipids and lipid-like molecules	Fatty Acyls	Lineolic acids and derivatives			2111901-11-0	NEG	5.49003940230841	161607.022979782	125965.730651584	168202.210001394	160590.614529199	129331.24639575	195395.435103305	146703.727572901	6.29988716164832
M557	275.9	3492351	Kaurane-17,18-dioic acid, 18-methyl ester, (4.alpha.,16.alpha.)-	Lipids and lipid-like molecules	Prenol lipids	Diterpenoids			89715-08-2	POS	4153.31139265907	6248.40230414228	5474.93208714118	7160.08901693254	7523.70876620217	5100.59583660987	7360.62855648405	5003.93328293619	6214.83794974669
M43	272.9	4262615	LPE(14:0)	Lipids and lipid-like molecules	Glycerophospholipids	Glycerophosphoethanolamines		HMDB0011500	123060-40-2	POS	805.649650329244	1310.35910088522	2292.53633927721	4360.96285394705	4047.67283380883	749.692120820668	1328.37639457047	1217.78869248119	5583.86818290121
M514	272.6	476276	LPE(18:3)	Lipids and lipid-like molecules	Glycerophospholipids	Glycerophosphoethanolamines		HMDB0011508		POS	9901.47611549555	8675.43718754575	11970.1367568483	18588.0749433936	15792.3251792634	9895.52332437323	7789.97140033605	11617.6058305743	22406.400493821
M492	27.8	3021963	Oxooctanoylcarnitine	Lipids and lipid-like molecules	Fatty Acyls	Fatty acid esters		HMDB0240766		POS	42882.9406754075	41612.9236567723	21826.5716541305	41022.954499998	44546.3180570093	29542.3974445308	24328.2656468814	26506.6820454548	21330.4872439864
M443	27.6	3001806	Oxooctenoylcarnitine	Lipids and lipid-like molecules	Fatty Acyls	Fatty acid esters		HMDB0241727		POS	10514.4955951405	9211.09790479308	7897.45215226447	10647.0846817606	10875.0487862176	5384.41250971817	6346.60110331868	5109.30346736262	5635.29919721194
M124	27.3	1300874	4-(dimethylamino)butanoate	Lipids and lipid-like molecules	Fatty Acyls	Fatty acids and conjugates			693-11-8	NEG	116518.69255443	122065.521872204	60390.6797475687	195683.348696833	182407.76074492	56362.9157595568	61525.9550766563	78379.8627263668	188371.648213969
M581	268.4	3151931	Prexanthoperol	Lipids and lipid-like molecules	Prenol lipids	Diterpenoids		HMDB0034712	119817-27-5	POS	4210.75974068985	4038.39455776524	2794.35584483183	4705.49225526321	4009.02411387338	1.93222034922998	2586.02900232105	2280.26446298503	3903.30731012353
M874	268.4	307226	Oxandrolone	Lipids and lipid-like molecules	Steroids and steroid derivatives	Steroid lactones	C07346	HMDB0014759	53-39-4	POS	577.004790195055	827.393444564858	804.014624490144	2529.13307891694	2019.46162310892	989.258711268984	972.517195995341	836.076254026934	3359.32301724358
M793	265.9	2491849	Furanofukinin	Lipids and lipid-like molecules	Prenol lipids	Sesquiterpenoids		HMDB0036640	34335-93-8	POS	955.711230211506	2268.61650434997	2173.73601211354	844.143728398221	1078.09019238222	1809.37980448996	1996.38836296638	1194.81024088963	1.92870331943853
M351	265.8	2331549	a-Santal-10-en-12-oic acid	Lipids and lipid-like molecules	Prenol lipids	Sesquiterpenoids			74642-79-8	NEG	21102.4256673393	26017.4744251622	23024.2375915316	20868.2164363464	21427.2388466095	24731.7238277376	5.29495159667351	22450.4924178268	22417.9183601364
M1075	265.4	4672207	8-Pentanoylneosolaniol	Lipids and lipid-like molecules	Prenol lipids	Sesquiterpenoids		HMDB0038558	116163-74-7	POS	234976.158340777	267891.693209557	44962.7764013247	262949.944592069	266632.124835017	144469.962580861	179118.447629698	233345.805645319	154480.588818186
M1157	265.4	4892017	T-2 Toxin	Lipids and lipid-like molecules	Prenol lipids	Sesquiterpenoids				POS	26916.8799502661	25684.0166223238	1.79670718963174	22758.9317432665	21919.9525571445	17750.6546792793	19552.3367588934	22304.1182761615	9856.62243913283
M547	263.8	3372395	(1S,4aS,5R,6R)-6-Hydroxy-5-[(Z)-5-hydroxy-3-methylpent-3-enyl]-1,4a,6-trimethyl-3,4,5,7,8,8a-hexahydro-2H-naphthalene-1-carboxylic acid	Lipids and lipid-like molecules	Prenol lipids	Diterpenoids			142169-72-0	NEG	3296.22777934622	5300.64545051362	2288.15691605059	11036.4905805626	4150.54958940882	8439.02667700017	2406.90851857681	4832.8652999882	6.29988716164832
M419	263.7	291197	Chromomoric acid B	Lipids and lipid-like molecules	Fatty Acyls	Eicosanoids			67204-66-4	NEG	40105.1479844705	158448.430506403	60021.5918105666	66725.6808351067	1057786573972	163747.589682754	36731.0852227617	82901.8844519146	251013.961704777
M840	263.3	3103099	Oleoyl ethylamide	Lipids and lipid-like molecules	Fatty Acyls	Fatty amides			85075-82-7	POS	35099.4897614545	22688.952209287	68768.1017390743	27225.9785253492	27456.1638218388	17771.8955164935	47521.6939717758	24625.9294639726	1.92870331943853
M604	260.9	3272183	(12Z,15Z)-9,10,11-Trihydroxyoctadeca-12,15-dienoic acid	Lipids and lipid-like molecules	Fatty Acyls	Lineolic acids and derivatives			339186-37-7	NEG	21568.6659106922	14465.7578608385	71519.1855147328	44868.0122951146	32979.4140482455	19355.1949998679	54994.3380498804	52084.0017744911	6.29988716164832
M1121	260.8	3511926	Sumithrin	Lipids and lipid-like molecules	Fatty Acyls	Fatty acid esters			26002-80-2	POS	5496.98055958347	8109.95756953725	3557.77879385286	13943.7221582165	1362582678106	9863.76566786331	5552.78678645896	8245.11769209693	22377.5739097407
M960	260.6	3152522	12,13-Dihydroxy-9Z-octadecenoic acid	Lipids and lipid-like molecules	Fatty Acyls	Fatty acids and conjugates			263399-35-5	POS	5335.45099816619	4640.61538506522	1537.23391641159	9935.2872536106	11136.2670304205	4982.24297152622	1432.4505811165	4891.71238877816	7975.75236992144
M623	259.6	3231862	Hymeglusin	Lipids and lipid-like molecules	Fatty Acyls	Fatty acids and conjugates			29066-42-0	NEG	9556.20279701768	15383.3000715246	24208.4200105624	19088.6056349565	20937.940545955	10656.0912982179	22845.4082087949	20222.9570643283	6.29988716164832
M665	259.6	3372343	Prostaglandin F2.alpha. 1,15-lactone	Lipids and lipid-like molecules	Fatty Acyls	Eicosanoids			55314-49-3	POS	16052.9006349796	8959.5080945356	4854.63098257682	17992.2695439396	14192.9310485877	12926.3508551049	7592.48923335291	10238.4744167721	20038.4968536541
M565	256.9	4652056	Beclomethasone 21-propionate	Lipids and lipid-like molecules	Steroids and steroid derivatives	Pregnane steroids			69224-79-9	POS	15333.3898434941	29827.6788559861	3983.77029228693	36947.1286497756	47135.7645319805	12960.8189944844	15605.2447698617	27815.9499500551	11567.1147728901
M519	254.5	3092071	9-Oxo-11-(3-pentyl-2-oxiranyl)-10E-undecenoic acid	Lipids and lipid-like molecules	Fatty Acyls	Fatty acids and conjugates			478931-82-7	NEG	211745.021792658	336932.415802712	657978.633921566	637087.182075037	830929.670774554	769356.036741426	229249.746251951	325383.078339116	1250259.14202769
M1064	254.2	329251	Neogrifolin	Lipids and lipid-like molecules	Prenol lipids	Sesquiterpenoids		HMDB0030053	23665-96-5	POS	1079.67979223568	1857.91786815191	1579.03718728077	4193.26189271655	5752.3186835333	2543.81681540866	1253.93449340756	1814.92384689705	8098.96086924652
M841	254.2	2812106	Dihydropanaxacol	Lipids and lipid-like molecules	Fatty Acyls	Fatty alcohols		HMDB0032675	113122-25-1	POS	600.981933737457	2089.09825059611	362.177451476964	2019.77811647913	2494.71732240067	1620.78465226645	308.69302325305	3841.15059299381	4912.65527656961
M283	254.1	2752006	Nandrolone	Lipids and lipid-like molecules	Steroids and steroid derivatives	Estrane steroids	C07254	HMDB0002725	434-22-0	POS	17553.1988221386	26092.445301582	60512.1812725926	126988.762476926	148355.077377864	59418.576575568	15943.9553725881	72591.0480388238	165695.586248692
M1003	250.3	3662118	N-Acetyl-S-farnesyl-L-cysteine	Lipids and lipid-like molecules	Prenol lipids	Sesquiterpenoids			135304-07-3	NEG	7536.40367937237	12707.7373771211	533.84922494976	910.992568835824	901.328445496918	7005.13989486921	2517.49499537101	1715.19029417163	1522.61371897808
M258	249.2	4152114	Eplerenone	Lipids and lipid-like molecules	Steroids and steroid derivatives	Steroid lactones	C12512	HMDB0014838	107724-20-9	POS	27165.6992574743	30545.4947820748	36952.8847406177	63030.6138187056	1.85993543651155	41144.5149187816	27153.9116855384	41976.2160939857	45459.2216152135
M632	248.9	3512527	MG(18:4(6Z,9Z,12Z,15Z)/0:0/0:0)	Lipids and lipid-like molecules	Fatty Acyls	Lineolic acids and derivatives		HMDB0011571		POS	368.758703349356	1521.52538185117	2973.29201389049	998.948452781505	2526.98039994674	192.157014921717	2012.59052786696	1488.89037229277	1.92870331943853
M852	247.7	3403208	N-[(1R)-2-Hydroxy-1-methylethyl-9Z-octadecenamide	Lipids and lipid-like molecules	Fatty Acyls	Fatty amides			213182-22-0	POS	4072.50918227761	2872.60828957896	6041.20138467035	6345.22737429217	6859.38618500266	2493.81657035992	1609.21909075434	1894.51079262667	5896.38375819637
M596	245.8	382204	21-Deacetoxy-11-oxodeflazacort	Lipids and lipid-like molecules	Steroids and steroid derivatives	Pregnane steroids			13649-83-7	POS	2388.03322786855	1982.22763882101	1.79670718963174	2648.31618382092	2054.49091715304	1310.98005989297	1.76873924230577	2919.16916910631	1970.97218299314
M634	241.5	314305	R-Palmitoyl-(2-methyl) ethanolamide	Lipids and lipid-like molecules	Fatty Acyls	Fatty amides			179951-56-5	POS	1266080.11145095	1488383.13370504	689457.922002067	1288936.34995727	1130131.44612043	1006147.14445367	612742.450269455	1382368.36223327	981486.321653088
M530	240.8	3272183	(11E,15Z)-9,10,13-Trihydroxyoctadeca-11,15-dienoic acid	Lipids and lipid-like molecules	Fatty Acyls	Lineolic acids and derivatives			185148-53-2	NEG	69620.0202352543	217693.262790917	74472.9554181984	106695.520444976	5.71591834615375	75694.6170027154	106846.464294009	181037.170153916	6.29988716164832
M676	240.7	451235	19-Noretiocholanolone glucuronide	Lipids and lipid-like molecules	Steroids and steroid derivatives	Steroidal glycosides			294213-87-9	NEG	10894.8302863404	32240.0443760851	1143.76490606799	19493.864278664	8981.65809340792	32309.7366089939	5270.13517544835	16074.0666081824	13996.256596861
M842	240.6	3411973	(2E,4E)-12-Hydroxy-13-(hydroxymethyl)-3,5,7-trimethyltetradeca-2,4-dienedioic acid	Lipids and lipid-like molecules	Fatty Acyls	Fatty acids and conjugates			1868231-98-4	NEG	5.49003940230841	26320.5226324489	28322.6625269167	26996.1016429949	32754.9715329062	5.39295025753176	25590.5912402563	28540.3007416074	6.29988716164832
M40	24.8	3411087	Turanose	Lipids and lipid-like molecules	Fatty Acyls	Fatty acyl glycosides	C19636	HMDB0011740	547-25-1	NEG	3943062.9378652	2702819.72055722	1378912.29125018	435178.887326752	555465.460846272	1882866.43728621	2760917.87376937	2632895.63108342	3396178.05807402
M575	24.8	1010244	(2E)-4-Hydroxybut-2-enoic acid	Lipids and lipid-like molecules	Fatty Acyls	Fatty acids and conjugates			24587-49-3	NEG	216805.258966871	185538.876570434	82083.1652180179	116008.490562245	109725.094146624	117588.857730624	146953.32610867	246048.512617763	401242.18655438
M145	24.6	2581098	Glycerophosphocholine	Lipids and lipid-like molecules	Glycerophospholipids	Glycerophosphocholines	C00670	HMDB0000086	28319-77-9	POS	2651.40875022773	7531.16918024329	5335.38078901333	6135.91072553513	8943.94498936899	1757.14147917901	1748.81667969599	14686.3449906854	1.92870331943853
M583	238.9	3672091	Anhydrocinnzeylanol	Lipids and lipid-like molecules	Prenol lipids	Terpene lactones		HMDB0036863	65230-04-8	POS	478.78811105426	701.207148360556	3120.43970185957	1514.56626515892	2802.07433808376	763.995701185047	1358.26243407389	5938316557644	1.92870331943853
M531	235.5	3092071	9-Hydroperoxy-10E,12Z,15Z-octadecatrienoic acid	Lipids and lipid-like molecules	Fatty Acyls	Lineolic acids and derivatives			64265-94-7	NEG	10774.3744837135	14993.3261287794	15541.9872137655	14813.4753667876	21195.7054803348	8478.65089597969	8090.64893335117	12589.1316090737	6.29988716164832
M704	233.6	1581535	N-Isobutyl-3-methylbutanamide	Lipids and lipid-like molecules	Fatty Acyls	Fatty amides			122348-74-7	POS	9468.5331460177	8122.28353778597	7718.20250957516	9823.50036641642	9433.94404219642	8429.35306444308	7237.27166782953	9391.65374669193	7743.99776692477
M307	232.9	3322949	Arachidonoyl-N,N-dimethylamide	Lipids and lipid-like molecules	Fatty Acyls	Fatty amides			45280-17-9	POS	52042.576395881	15616.8546004845	40939.2361497601	49978.366235847	1.85993543651155	10294.6578254727	54133.6831581195	7573.96664710484	1.92870331943853
M147	223.9	1441382	Valnoctamide	Lipids and lipid-like molecules	Fatty Acyls	Fatty amides		HMDB0259753		POS	1.92556008779307	18973.1683409226	20820.8736293215	1.85842977707271	20508.169579508	18300.4874060763	16345.0685643995	17494.2196280234	19324.9596907686
M889	223.1	3512141	[(1S,2R,4aR,8aR)-1-Hydroxy-1,4a-dimethyl-6-oxo-7-propan-2-ylidene-2,3,4,5,8,8a-hexahydronaphthalen-2-yl] 2,3-dimethyloxirane-2-carboxylate	Lipids and lipid-like molecules	Prenol lipids	Sesquiterpenoids			220910-55-4	POS	6138.71845223138	9374.3495082036	2597.69205505617	14138.2012682867	13153.566162654	10537.0984460193	4420.74433199489	8270.67564086942	22995.9696390404
M456	220.4	1991345	(E)-5-Hydroxyundec-2-enoic acid	Lipids and lipid-like molecules	Fatty Acyls	Fatty acids and conjugates			339367-30-5	NEG	10481.0307149671	14770.8029407971	12673.4852244139	14507.9912400539	17167.3053264074	11505.2701889772	11076.4705753861	13313.596147111	6.29988716164832
M540	220.1	3942944	Hexadecatrienoylcarnitine	Lipids and lipid-like molecules	Fatty Acyls	Fatty acid esters				POS	71.1221744292153	1.92607457962632	4129.17489357537	385.496271192884	714.060032291749	29.1205196585604	164.092421130209	19.6246040216724	2017.52427729311
M177	22.8	214049	Glycerophosphoethanolamine	Lipids and lipid-like molecules	Glycerophospholipids	Glycerophosphoethanolamines	C01233	HMDB0059660		NEG	10202.1065363737	24975.1497242789	28800.5711876726	42938.6052086521	27333.279329033	10985.0090889316	11592.6179421681	37033.6364836491	6.29988716164832
M533	218.8	4232251	(2R,3R,4S,5S,6R)-2-Octoxy-6-[[(2S,3R,4S,5R)-3,4,5-trihydroxyoxan-2-yl]oxymethyl]oxane-3,4,5-triol	Lipids and lipid-like molecules	Fatty Acyls	Fatty acyl glycosides			168288-07-1	NEG	5.49003940230841	11331.4054196544	30711.5814407148	20586.8326158243	10309.6530945535	12379.1349468267	14285.713170022	12300.6061611985	15447.6317306551
M309	216.5	1711028	3-Cyclohexyl-2-hydroxypropanoic acid	Lipids and lipid-like molecules	Fatty Acyls	Fatty acids and conjugates			25400-54-8	NEG	14393.1668731182	17332.1815152265	19870.5295007442	17118.3121296757	18528.3413257754	18374.7636548316	16378.9358520816	16258.5799931266	6.29988716164832
M1206	215.5	2281606	Traumatin	Lipids and lipid-like molecules	Fatty Acyls	Fatty acids and conjugates		HMDB0037326	65410-38-0	NEG	11836.1790430316	9945.64718627859	5.73528524229078	12960.9135985217	11975.9757191939	10472.6083606089	9734.45044364688	10597.890061213	13717.1362481338
M854	214.2	1690874	3-(2-Oxocyclohexyl)propanoic acid	Lipids and lipid-like molecules	Fatty Acyls	Fatty acids and conjugates			2275-26-5	NEG	14753.9278117243	16284.3703171603	14597.7289356165	14225.5438100307	14687.9214403584	14395.1827552683	14422.1626038222	16225.6952338114	6.29988716164832
M356	212.4	3282267	17-Desacetylnorgestimate	Lipids and lipid-like molecules	Steroids and steroid derivatives	Estrane steroids			53016-31-2	POS	5472943675665	5496.30098171564	1.79670718963174	6530.51531836796	5841.15308529485	3116.60288808211	6928.49482161955	1.98176537558118	5207.43472346995
M271	210.4	3442788	Lauroylcarnitine	Lipids and lipid-like molecules	Fatty Acyls	Fatty acid esters		HMDB0002250		POS	22073.2878105264	45710.685169988	15308.6542320558	1.85842977707271	30620.649179014	14894.0510634153	13700.5763212719	21415.4962420949	14163.5230858838
M609	21.1	141017	4,4,4-Trifluorobutyric acid	Lipids and lipid-like molecules	Fatty Acyls	Fatty acids and conjugates			406-93-9	NEG	590052.160974249	723803.886959825	632703.788742937	783960.569505705	749320.04031255	887320.721688758	412761.232119811	637672.63701926	541573.400688291
M625	207.9	2251134	3-[(1E,3E)-Hepta-1,3-dienyl]pentanedioic acid	Lipids and lipid-like molecules	Fatty Acyls	Fatty acids and conjugates			2111897-28-8	NEG	2617.75034146435	5390.25922268655	10942.7969291402	4476.56730286899	4667.24726249733	6374.95308627718	6418.96523830188	7465.01186648018	6.29988716164832
M863	206.9	281138	4,5-Dihydroxy-1a-(3-hydroxyprop-1-en-2-yl)-7,7a-dimethyl-5,6,7,7b-tetrahydro-4H-naphtho[1,2-b]oxiren-2-one	Lipids and lipid-like molecules	Prenol lipids	Sesquiterpenoids			1246094-67-6	POS	551.42444344455	6045853126587	91.5656964144003	296.592980037068	108.223648400874	1.93222034922998	394.868092568048	654.158034340772	237.819339791496
M1026	206.3	4571848	(+)-Fluprostenol	Lipids and lipid-like molecules	Fatty Acyls	Eicosanoids			54276-17-4	NEG	5.49003940230841	23557.7907796888	25195.0184142766	22459.0511862381	14739.0766946019	23464.2237290414	21764.768325703	14748.5574444251	20419.1535624077
M649	206.3	421208	Fludrocortisone	Lipids and lipid-like molecules	Steroids and steroid derivatives	Hydroxysteroids	C07004	HMDB0014825	127-31-1	NEG	145968.283222673	108184.645852229	110531.144031606	97586.0499734021	65916.4705277367	102156.365357174	94609.3844643046	66410.4716645102	86559.1343852771
M820	204.9	3972215	Isopetasoside	Lipids and lipid-like molecules	Prenol lipids	Terpene glycosides		HMDB0029622	69809-29-6	POS	526.249736727519	102.02906909981	1.79670718963174	119.15029145019	70.8857663114417	85.8977899691101	866.806069490173	185.055670835072	849.540583887632
M706	201.4	2291219	(S)-Curzeone	Lipids and lipid-like molecules	Prenol lipids	Sesquiterpenoids		HMDB0033878		POS	237.41320071643	211.353401888365	223.774453309995	210.983849666332	177.523781238066	178.014680272048	198.052377134963	223.16927127413	1.92870331943853
M689	200.9	3702949	cis-5-Tetradecenoylcarnitine	Lipids and lipid-like molecules	Fatty Acyls	Fatty acid esters		HMDB0002014	835598-21-5	POS	1291.92039568451	2309.14645629133	2756.73093425403	1.85842977707271	1790.44109205934	1295.60145445561	1306.28737478079	1821.84015820219	1.92870331943853
M945	199.9	2631294	(+)-Abscisic acid	Lipids and lipid-like molecules	Prenol lipids	Sesquiterpenoids			21293-29-8	NEG	11728.3641506415	20326.2727678793	2711.24851721168	4742.21087067464	7926.47881035452	5.39295025753176	7798.2236028359	14801.5071541503	8481.01928020564
M964	193.5	4162646	N-Demethylmifepristone	Lipids and lipid-like molecules	Steroids and steroid derivatives	Oxosteroids			104004-96-8	POS	2773.0758301059	811.598503262455	3430.04804083984	402.247788368766	168.779200638523	602.57103472559	1296.99400770804	738.994215257446	2380.66918391426
M525	193.1	3682801	Tetradecadienoylcarnitine	Lipids and lipid-like molecules	Fatty Acyls	Fatty acid esters		HMDB0241377		POS	2301.32403398387	4276.98651280606	10202.5249076331	10693.7713448792	3777.43004257128	2027.68258696648	3072.72382531399	3859.75970535061	7457.84971563511
M1129	192.8	8641889	Hexanoyl coenzyme A	Lipids and lipid-like molecules	Fatty Acyls	Fatty acyl thioesters			5060-32-2	NEG	86809.3161953567	9310.22118424298	84402.346832673	49860.9052380775	7247.72682504145	100528.137161491	29710.5165687352	16704.4491247557	2255.87825925045
M1012	192.7	3111847	3-Hydroxy-6,8-dimethoxy-7(11)-eremophilen-12,8-olide	Lipids and lipid-like molecules	Prenol lipids	Terpene lactones		HMDB0040756	162613-65-2	POS	1718.33392462573	1500.27710453587	269.406313290132	2006.97173580473	692.981501071302	2483.75328815972	1173.27594619439	1358.62590247013	509.414221839353
M783	192.2	2511275	Helinorbisabone	Lipids and lipid-like molecules	Prenol lipids	Monoterpenoids		HMDB0032116	201288-95-1	POS	11974.7947846455	9285.55665098516	3511.43195842352	8863.29492363115	7899.31731722291	11521.481307215	5121.83848349802	5759.61544011419	4310.87823113136
M279	191.7	4302805	Mifepristone	Lipids and lipid-like molecules	Steroids and steroid derivatives	Oxosteroids	C07652	HMDB0014972	84371-65-3	POS	4962.93744159406	1291.54243146402	1.79670718963174	761.573614081239	323.320006809796	3290.40664126921	3434.93863032579	1414.40789255387	1.92870331943853
M875	187.3	4462756	22-Hydroxymifepristone	Lipids and lipid-like molecules	Steroids and steroid derivatives	Oxosteroids			105012-15-5	POS	9732.72621619399	3189.06276570949	12588.8550257233	3806.84729964393	405.702804465454	1279.44793972291	7122.12509875596	4145.17293431113	11361.5799253696
M1136	186.8	4993006	Euphohelioscopin A	Lipids and lipid-like molecules	Prenol lipids	Diterpenoids			87064-61-7	POS	3275.17728223239	4318.39873617284	1.79670718963174	4529.07803754822	3913.16269289473	3403.70789052592	5792.36502424175	2985.17547022222	3313.79239454649
M461	186.7	4051776	(4E)-8-(.beta.-D-Glucopyranosyloxy)-2,7-dimethyldec-4-enedioic acid	Lipids and lipid-like molecules	Fatty Acyls	Fatty acyl glycosides				NEG	136334.529167782	88545.8490795807	84933.9775921751	121659.525444803	103446.960587579	136808.754503336	90689.7754909612	85385.2261584307	90994.7311051143
M1231	186.2	5003037	Psychosine	Lipids and lipid-like molecules	Sphingolipids	Glycosphingolipids			2238-90-6	POS	440.661566399879	707.379220100093	1.79670718963174	543.001931887259	539.62484207439	380.28766361549	661.48990388264	466.310499270535	343.427623751143
M1101	185.3	4712239	Benzoic acid, 4-[[(1R,2E,4E,6Z,9Z)-1-[(1S)-4-carboxy-1-hydroxybutyl]-2,4,6,9-pentadecatetraen-1-yl]thio]-	Lipids and lipid-like molecules	Fatty Acyls	Fatty acids and conjugates			154978-38-8	NEG	28422.0095677522	19345.4990083924	578.860502255264	24715.0222906665	7530.81243785411	14226.7609151802	10837.1440441202	8455.76463553433	6074.22068524129
M794	183.7	247133	8-Epixanthatin	Lipids and lipid-like molecules	Prenol lipids	Terpene lactones		HMDB0036473		POS	6601.37703876232	4959.56243460975	103.009883203852	3712.79065878423	1552.38244117414	9097.12271768938	2675.32166371467	2365.08609145985	1483.87979519705
M227	182.3	1591027	2-Hydroxyoctanoic acid	Lipids and lipid-like molecules	Fatty Acyls	Fatty acids and conjugates		HMDB0000711	617-73-2	NEG	7463.08023945437	12270.6117074345	14393.6049713127	9545.8505476501	12978.1059098153	13001.1251033898	11939.8055909503	12396.7399429053	6.29988716164832
M35	182.3	1591027	5-Hydroxyvalproic acid	Lipids and lipid-like molecules	Fatty Acyls	Fatty acids and conjugates	C16650	HMDB0013898	53660-23-4	NEG	7463.08023945437	12270.6117074345	14393.6049713127	9545.8505476501	12978.1059098153	13001.1251033898	11939.8055909503	12396.7399429053	6.29988716164832
M1124	181.6	4411355	Flurandrenolide	Lipids and lipid-like molecules	Steroids and steroid derivatives	Hydroxysteroids		HMDB0014984	1524-88-5	NEG	11150.9686730038	16109.9896387851	607.555448108684	17540.9916645751	2880.66794577901	20537.4282050229	7321.99930546261	9281.49293929096	2657.47687360054
M934	181.4	4031609	1-O-((2E,4E)-9-Carboxy-8-hydroxy-2,7-dimethylnona-2,4-dienoyl)-.beta.-D-glucopyranose	Lipids and lipid-like molecules	Saccharolipids				918879-12-6	NEG	1633080.35027236	2097676.63971229	98836.924661547	2203636.9431656	537452.793252956	2839205.48753558	798356.878826688	1148205.49845664	532266.978351529
M504	181.2	3451562	(4E,6E)-8-(.beta.-D-Glucopyranosyloxy)-2,7-dimethylocta-4,6-dienoic acid	Lipids and lipid-like molecules	Saccharolipids					NEG	30975.8286994542	42229.4104158238	5664.69030211869	32742.7790987636	14814.3127354138	41316.0129192747	14520.5055571696	15713.6742698209	12944.5785511674
M427	177.8	2391289	3-(Hepta-1,3-dienyl)hexanedioic acid	Lipids and lipid-like molecules	Fatty Acyls	Fatty acids and conjugates			2066701-16-2	NEG	55108.5111169615	50594.0041495374	21682.9610138377	4786.41168690928	5453.72764060438	52685.461480605	16091.8434666362	31228.2420910082	11095.5315425883
M876	176.2	4131453	Benzyl 6-O-(4-carboxy-3-hydroxy-3-methylbutanoyl)-.beta.-D-glucopyranoside	Lipids and lipid-like molecules	Saccharolipids				1351354-43-2	NEG	53939.971602711	58358.754059227	5.73528524229078	33359.2408400491	25601.6419792855	35898.9683496369	55289.9652155052	47854.3723695865	85483.9759758157
M1168	173.8	5283154	LysoPE(0:0/22:5(7Z,10Z,13Z,16Z,19Z))	Lipids and lipid-like molecules	Glycerophospholipids	Glycerophosphoethanolamines		HMDB0011495		POS	21502.6256870481	23712.1795879235	12643.0391463009	12026.1085842192	8975.41628111901	20373.0554442899	13677.0189584307	26143.2097546355	38808.3812540712
M993	172.5	3422632	1-Pyrrolidineheptanoic acid, 2-(3-hydroxyoctyl)-5-oxo-	Lipids and lipid-like molecules	Fatty Acyls	Fatty acids and conjugates			64054-40-6	POS	66710.7899916679	67609.0095905939	51384.9646592903	69945.4349883552	59134.6448868167	38089.0895598987	49228.7604393331	41085.0842310325	66124.4646211612
M322	171.5	1861137	7-Keto-8-aminopelargonic acid	Lipids and lipid-like molecules	Fatty Acyls	Fatty acids and conjugates			4707-58-8	NEG	24036.4133596849	34442.3146233245	5.73528524229078	33625.5012742967	47001.2618018804	35908.2607996246	28056.3802420459	22693.2772078222	36053.6845700298
M1138	171.3	5412481	Nimbin	Lipids and lipid-like molecules	Prenol lipids	Triterpenoids			5945-86-8	POS	1.92556008779307	19099.1730145732	17849.9597278556	20147.1081176655	22438.9525889687	16958.9028282427	10936.4382715181	21682.2472047638	1.92870331943853
M485	169.5	4011812	6-(3-(.beta.-D-Glucopyranosyloxy)butyl)-5,5-dimethyl-3-oxocyclohex-1-ene-1-carboxylic acid	Lipids and lipid-like molecules	Fatty Acyls	Fatty acyl glycosides				NEG	13470.1120307178	6.24148719306445	1015658269599	10669.2655199202	11491.0714974896	5.39295025753176	11482.2873208589	5.95550397078371	5239.90572572361
M489	169.4	3122169	Decadienoylcarnitine	Lipids and lipid-like molecules	Fatty Acyls	Fatty acid esters		HMDB0240751		POS	123553.453216585	133696.692646821	105523.476312769	151044.095622234	131624.907432947	97211.4737936175	79951.752176582	80292.9990039044	80254.5505105561
M399	164.5	3811767	3-Methylbutyl 6-O-.alpha.-L-arabinopyranosyl-.beta.-D-glucopyranoside	Lipids and lipid-like molecules	Fatty Acyls	Fatty acyl glycosides			849668-41-3	NEG	150944.871955859	118164.838485042	88904.8645793195	114096.690266673	128206.936512252	84956.6908572336	84621.4926867182	161433.670328139	6.29988716164832
M966	161.7	3611509	2-(2-((Hexopyranosyloxy)methyl)-3-methylcyclopent-2-en-1-yl)-3-hydroxypropanoic acid	Lipids and lipid-like molecules	Prenol lipids	Terpene glycosides				NEG	12131.3232757999	477257730426	5.73528524229078	8519.6262976327	16474.1325449354	3597.95403021936	23045.8848622837	2890.00530139627	7010.55157346488
M628	161.2	8303217	Docetaxel	Lipids and lipid-like molecules	Prenol lipids	Diterpenoids	C11231	HMDB0015378	114977-28-5	POS	1.92556008779307	2192.57273315134	3645.3246288416	1705.51958370357	1742.89747915225	2765.62265086009	3005.4834121349	1386.74594593912	2012.89130020598
M806	159.5	5251628	(3Z)-4-(2-(2-(3,4-Dihydroxyphenyl)ethoxy)-2-oxoethyl)-3-ethylidene-2-(.beta.-D-glucopyranosyloxy)-3,4-dihydro-2H-pyran-5-carboxylic acid	Lipids and lipid-like molecules	Prenol lipids	Terpene glycosides			52077-55-1	NEG	81427.1397827781	22064.8570915232	53343.742773385	19368.0562050495	45972.9987125873	38959.2886340862	55500.0647603828	22698.9801960998	24846.7126324735
M769	157.1	537162	Grandifloroside	Lipids and lipid-like molecules	Prenol lipids	Terpene glycosides			61186-24-1	NEG	113838.918630587	117988.773475996	89704.7243215191	107748.170124552	111893.899767254	91689.7709375462	72365.1692695049	98625.4997660321	75853.633766782
M250	153.4	1590664	3-Methyladipic acid	Lipids and lipid-like molecules	Fatty Acyls	Fatty acids and conjugates		HMDB0000555	to_check	NEG	18232.4129306411	13158.6999597779	17547.9723639191	16991.9805255803	10383.8200115179	14690.7001117202	1033480979209	12228.6743823042	21155.0600683068
M1079	153.1	4712086	Ethynylestradiol 3-.beta.-D-glucuronide	Lipids and lipid-like molecules	Steroids and steroid derivatives	Steroidal glycosides			60134-76-1	NEG	67052.7828592265	32910.3266806793	19891.6605754581	32922.0935225467	28694.9832356585	19686.4434928672	17214.5374715443	47126.4398368994	61558.5330552155
M409	151.2	3302275	Oxodecanoylcarnitine	Lipids and lipid-like molecules	Fatty Acyls	Fatty acid esters				POS	51750.6294003812	57743.9427688382	30395.3369721434	43212.0487309287	42418.4922018782	32753.5073986502	22240.9902595454	48720.9878397779	29176.9067094357
M1031	148.2	401183	5-[4-[(E)-3-Carboxy-3-hydroxyprop-1-enyl]-4-hydroxy-3,3,5-trimethylcyclohexyl]oxy-3-hydroxy-3-methyl-5-oxopentanoic acid	Lipids and lipid-like molecules	Prenol lipids	Sesquiterpenoids			2111904-51-7	NEG	13763.0780771904	12461.9895550271	19545.4497107026	15232.1279450616	15225.0710100929	17545.7879915781	6799.07955651828	10145.9716500556	6878.65063982324
M491	123.9	1170558	2-Methyl-3-hydroxybutyric acid	Lipids and lipid-like molecules	Fatty Acyls	Fatty acids and conjugates		HMDB0000354	473-86-9	NEG	98000.6832734098	107940.11395893	109675.011227941	98632.9377689911	5.71591834615375	96279.4542215201	5.29495159667351	5.95550397078371	106397.382671848
M486	352	798598	PC(37:3)	Lipids and lipid-like molecules	Glycerophospholipids	Glycerophosphocholines				POS	1.92556008779307	1346.9341056559	932.230600354045	1571.22815412903	1244.48877289731	1.93222034922998	1.76873924230577	1344.83780789655	1514.07813008754
M376	347	613482	Dilinolenin (9c,12c,15c)	Lipids and lipid-like molecules	Fatty Acyls	Lineolic acids and derivatives			35098-84-1	POS	1.92556008779307	7495.69348802024	3284.69804489964	3214.53845840725	3613.88223452039	6164.86651719763	5670.81743581126	2861.56551782559	1146.03664320963
M866	347	7285229	PC(18:3(9Z,12Z,15Z)/14:0)	Lipids and lipid-like molecules	Glycerophospholipids	Glycerophosphocholines	C00157	HMDB0008196		POS	1.92556008779307	1524.67180281647	284.055793116366	1877.76709084594	1.85993543651155	3255.69425111636	1.76873924230577	100.141964873491	1.92870331943853
M1019	299	506323	LysoPE(20:2(11Z,14Z)/0:0)	Lipids and lipid-like molecules	Glycerophospholipids	Glycerophosphoethanolamines		HMDB0011513		POS	1.92556008779307	1518.21490422221	951.005080418901	1632.64881940962	1555.8509066897	1427.23981117848	1087.52345496402	1078.80059165053	777.53746117333
M299	299	3062791	(2E,4E,10Z)-N-(2-Methylpropyl)hexadeca-2,4,10-trienamide	Lipids and lipid-like molecules	Fatty Acyls	Fatty amides			1426933-04-1	POS	13689.2451341451	10498.5448495345	7919.11201916729	21172.4812956929	28758.6010400137	7983.17282956877	7999.99585178748	7633.51815360273	22063.1259972739
M524	288	5043072	LPE(20:3)	Lipids and lipid-like molecules	Glycerophospholipids	Glycerophosphoethanolamines		HMDB0011515		POS	6758.27679670737	3031.51255013086	90.788743813794	1.85842977707271	2335.68886457558	7461.95129465149	1757.46290441291	4354.72321973754	5078.89136338185
M887	286	2512364	8,11-Heptadecadienal	Lipids and lipid-like molecules	Fatty Acyls	Fatty aldehydes		HMDB0041334	56797-42-3	POS	666.670412635528	314.653100489367	1.79670718963174	312.61230311926	212.74328501822	292.530621207538	481.403293602583	246.872840141489	1.92870331943853
M943	278	4522771	LysoPE(16:1(9Z)/0:0)	Lipids and lipid-like molecules	Glycerophospholipids	Glycerophosphoethanolamines		HMDB0011504		POS	9992.09220942495	8491.43977371859	10250.6276168393	40532.7785362108	25014.3367637988	8925.11055858052	6701.53573464044	8183.18769978068	1.92870331943853
M127	270	2791974	12(S)-HHTrE	Lipids and lipid-like molecules	Fatty Acyls	Fatty acids and conjugates	C20388	HMDB0012535	54397-84-1	NEG	9461.83906701156	5394.17021494372	4295.74179197907	4263.92213699965	5821.70367213104	4719.85613600589	7369.90828038205	9130.47900014121	6.29988716164832
M1021	241	6222794	15-Deoxy-.DELTA.12,14-prostaglandin J2 glutathione	Lipids and lipid-like molecules	Fatty Acyls	Eicosanoids			537695-15-1	NEG	8475.38060640548	12683.2091114496	7013.54554025336	12988.0421875781	8500.12775582445	14126.6807314772	5270.95637235486	9388.13902175271	17377.6430882385
M455	234	3182789	Arachidonoyl-N-methylamide	Lipids and lipid-like molecules	Fatty Acyls	Fatty amides			156910-29-1	POS	1.92556008779307	3103.34396296595	3652.22842399003	1503.55214912768	7213.90535419387	1313.59443443872	3743.51963052801	3909.34601615593	1.92870331943853
M1009	206	4402488	Leukotriene E4	Lipids and lipid-like molecules	Fatty Acyls	Eicosanoids	C05952	HMDB0002200	75715-89-8	POS	1.92556008779307	26950.6187183958	25243.6067840752	26446.2940177898	18369.9391726814	28431.5892958657	23910.8557251196	16682.5756270842	22852.502216864
M1069	173	4732123	(+)-Fluprostenol methyl ester	Lipids and lipid-like molecules	Fatty Acyls	Eicosanoids			73275-76-0	POS	23050.6162424656	32782.0427604118	3753.62420667072	13253.3074737935	12531.7473827423	26407.3036472163	8818.25311982687	11855.4057470051	5885.3252846513
M149	28	5650479	UDP-galactose	Nucleosides, nucleotides, and analogues	Pyrimidine nucleotides	Pyrimidine nucleotide sugars	C00052	HMDB0000302	2956-16-3	NEG	28205.9165259256	6879.23285414548	5.73528524229078	12227.4008594112	11600.8643376552	14735.8028997078	5.29495159667351	18043.1649823266	13016.4133547375
M160	26	5580637	ADP-ribose	Nucleosides, nucleotides, and analogues	Purine nucleotides	Purine nucleotide sugars	C00301	HMDB0001178	20762-30-5	NEG	89559.7197729775	131606.561424339	75926.231294697	115413.367169108	119346.411743913	55316.1846854704	78646.7665356649	147688.496720808	152841.694120432
M305	243.5	3512139	2-(2,6-Dimethyl-4-morpholinyl)-6-(3-methyl-1-piperidinyl)-5-nitro-4-pyrimidinamine	Organic 1,3-dipolar compounds	Allyl-type 1,3-dipolar organic compounds	Organic nitro compounds			1005109-02-3	POS	9637.47094252157	1155937544949	4186.14995349609	7016.55593725462	14472.1696057164	4427.71332550635	5277.61420909271	7219.42439475522	1.92870331943853
M858	21.4	2169195	3-Bromo-5-nitro-4-pyridinol	Organic 1,3-dipolar compounds	Allyl-type 1,3-dipolar organic compounds	Organic nitro compounds			31872-65-8	NEG	36622.8155697762	85168.8994971447	18270.1407960637	19621.0174210206	60717.7546530317	61710.6423758708	18112.7082742931	21334.7630474002	20141.6781901906
M218	72.6	1290559	4-Oxohexanoic acid	Organic acids and derivatives	Keto acids and derivatives	Medium-chain keto acids and derivatives			1117-74-4	NEG	181120.103590733	198845.545960718	7871258366454	233702.190587086	246233.192715335	88085.3166980027	75480.1773231251	138570.515734931	395919.826705254
M234	72.6	1290559	3-Methyl-2-oxovaleric acid	Organic acids and derivatives	Keto acids and derivatives	Short-chain keto acids and derivatives	C03465	HMDB0000491	1460-34-0	NEG	181120.103590733	198845.545960718	7871258366454	233702.190587086	246233.192715335	88085.3166980027	75480.1773231251	138570.515734931	395919.826705254
M225	55.3	2000474	4-Chlorophenylalanine	Organic acids and derivatives	Carboxylic acids and derivatives	Amino acids, peptides, and analogues	D04143	HMDB0244605	7424-00-2	POS	217880.224702502	1.92607457962632	211157.46997397	207127.585280052	213026.371620057	212112.474474539	206516.907800433	1.98176537558118	218080.286117445
M94	38.5	2291557	Val-Ile	Organic acids and derivatives	Carboxylic acids and derivatives	Amino acids, peptides, and analogues		HMDB0029130	20556-14-3	NEG	7877.44774724662	14892.6946776025	8108.49363337982	20591.8483028021	26545.613793616	7188.80661297851	15487.354952931	22937.8131879934	19153.0674083647
M542	355.6	187144	Ethyl (4-amino-1-piperidinyl)acetate	Organic acids and derivatives	Carboxylic acids and derivatives	Amino acids, peptides, and analogues			172967-30-5	POS	40275.7398792728	32229.0878864827	28102.3970863544	38567.0942159498	28013.9578709578	36192.5058071839	28614.1756817587	30147.3510176815	35307.3310393982
M999	354.7	1731646	Nonanohydrazide	Organic acids and derivatives	Carboxylic acids and derivatives	Carboxylic acid derivatives			3338-51-0	POS	1653.40869077359	1039.53334443867	1697.61460536057	2124.83904613663	501.012455181204	2072.6382164546	1144.74699848174	1731.07043803506	1983.70390785599
M996	35.9	2421754	N-Nonanoyl-L-homoserine lactone	Organic acids and derivatives	Carboxylic acids and derivatives	Amino acids, peptides, and analogues			177158-21-3	POS	1.92556008779307	1023.35004331799	1.79670718963174	917.400116991069	810.651181437098	1056.65373077178	1911.37758344082	1778.31308686901	2384.17739624815
M757	35.8	3531459	pGlu-Glu-Pro-amide	Organic acids and derivatives	Carboxylic acids and derivatives	Amino acids, peptides, and analogues			85541-78-2	NEG	20028.1942119377	9869.53521761712	3586.72290690373	1397.69568125687	14408.013122246	1808.54606549864	1872.20963603685	5.95550397078371	6.29988716164832
M174	345.9	6634527	Tris(2,4-di-tert-butylphenyl)phosphate	Organic acids and derivatives	Organic phosphoric acids and derivatives	Phosphate esters				POS	2706.43857400085	3158.24166711175	2563.2772316168	3578.61913076905	3517.28743672245	2979.82449122258	1320.76541399925	2984.98463051813	3952.36369059292
M136	324.2	2842941	Stearamide	Organic acids and derivatives	Carboximidic acids and derivatives	Carboximidic acids	C13846	HMDB0034146	124-26-5	POS	567588.331250689	279390.770699684	476496.440378965	604353.578998807	609674.684352366	403376.492523365	364351.666290304	256331.430609965	576797.074551098
M810	321.9	2960855	N'-[(1E)-(5-Chloro-2-hydroxyphenyl)methylene]-2-morpholin-4-ylacetohydrazide	Organic acids and derivatives	Carboxylic acids and derivatives	Amino acids, peptides, and analogues			60947-32-2	NEG	6327.81003726706	7643.37358200504	5.73528524229078	5808.29229240898	7977.95031830884	2999.69387970258	5055.55105253861	1839.38403967423	2041.28653282006
M543	312.4	3391995	Arachidonic sulfonic acid	Organic acids and derivatives	Organic sulfonic acids and derivatives	Organosulfonic acids and derivatives				NEG	333250.033974735	236024.944858836	469401.722091602	421669.414305861	364061.615745541	432994.493450846	479182.28337194	297086.330785179	431017.891885607
M765	309.6	5973043	Phe-Met-Arg-Phe-amide	Organic acids and derivatives	Carboxylic acids and derivatives	Amino acids, peptides, and analogues			64190-70-1	NEG	7720.40735560792	6032.88370347455	5117.38228725624	12296.1641173465	6615.78396723201	8070.72571314831	5398.31571679385	9337.31096220848	7023.93275493335
M244	305.1	2931799	Tetradecyl sulfate (sodium)	Organic acids and derivatives	Organic sulfuric acids and derivatives	Sulfuric acid esters		HMDB0014607	1191-50-0	NEG	154288.166017678	118711.643377243	170518.812635479	132323.502672496	125288.332675881	187079.643669246	5.29495159667351	138029.283896967	173167.629931025
M495	301.5	2101847	N-Cyclohexylcyclohexanecarboxamide	Organic acids and derivatives	Carboxylic acids and derivatives	Carboxylic acid derivatives			7474-36-4	POS	3459.01592164431	2197.41192150619	3650.68621818932	1.85842977707271	1.85993543651155	3323.96517668413	3075.03569523989	1.98176537558118	4332.28766426058
M791	301.5	1891633	Propamocarb	Organic acids and derivatives	Carboxylic acids and derivatives	Amino acids, peptides, and analogues			24579-73-5	POS	1809.32624335251	1089.66385726176	1828.43504085785	1.85842977707271	1.85993543651155	1815.18320449568	1578.75395271812	1.98176537558118	2148.59946316952
M971	301.5	1701537	N-Isopropylcyclohexanecarboxamide	Organic acids and derivatives	Carboxylic acids and derivatives	Carboxylic acid derivatives			6335-52-0	POS	2038.19328583442	583.108200471856	2681.45726837986	1.85842977707271	4862.73641757424	2678.70594234237	2040.44028644181	403.398288720317	3308.91196212512
M573	30.8	1909861	2-Phosphonoethylphosphonic acid	Organic acids and derivatives	Organic phosphonic acids and derivatives	Organic phosphonic acids			6145-31-9	POS	10394.5848290241	18499.8641013477	25391.7428497916	10230.678609439	16713.6644193061	10917.3021021865	19200.1201809454	3443.3956476452	5675.42801458628
M745	3.6	1549773	1H,3H-Thieno[3,4-c]furan-1,3-dione	Organic acids and derivatives	Carboxylic acids and derivatives	Dicarboxylic acids and derivatives			6007-85-8	POS	36463.6409566835	28812.6323214422	43888.655333376	41524.0385925269	44283.6478569352	44427.6460669889	43071.6114995291	30227.044881369	44004.0319394829
M700	299.9	2572126	3-Dodecyloxypropanoic acid	Organic acids and derivatives	Carboxylic acids and derivatives	Carboxylic acids			6064-81-9	NEG	17459.2181007348	23183.0129970336	8836.29214475089	10805.7393565141	21798.700194026	19874.5914451858	12662.8372771785	31565.7780083964	29488.3541643013
M906	298.5	3531999	(E)-3-(4-Acetyloxy-2,3-dihydroxy-2,5,5,8a-tetramethyl-3,4,4a,6,7,8-hexahydro-1H-naphthalen-1-yl)prop-2-enoic acid	Organic acids and derivatives	Carboxylic acids and derivatives	Dicarboxylic acids and derivatives			1379792-18-3	NEG	12378.5873656768	8459.29431349911	5.73528524229078	7581.71558389175	8914.97264287061	25706.065231212	18529.3631030175	12726.6783843111	16804.8893467471
M818	292.2	3383409	N-Cyclohexanecarbonylpentadecylamine	Organic acids and derivatives	Carboxylic acids and derivatives	Carboxylic acid derivatives			702638-84-4	POS	1.92556008779307	154546.575961466	68643.1034943312	169131.764837161	160878.059272638	198542.016065631	59248.9093278152	46194.6635169607	180281.675976358
M373	29.7	1129857	Trifluoroacetic acid	Organic acids and derivatives	Carboxylic acids and derivatives	Alpha-halocarboxylic acids and derivatives		HMDB0014118	27881	NEG	113649.860448597	108770.574336401	91714.0714038928	149972.814790443	124864.685826799	5.39295025753176	38629.896138254	98118.7646437807	6.29988716164832
M417	289.2	3303005	Dihydroceramide	Organic acids and derivatives	Carboxylic acids and derivatives	Carboxylic acid derivatives	C12126	HMDB0006752		POS	3687.29668491674	1763.84742311128	1.79670718963174	1341.76813910698	1852.98150534392	1050.23133070768	2215.7658258893	2130.56022003964	1.92870331943853
M131	28.5	2250881	5-Oxo-L-prolyl-L-proline	Organic acids and derivatives	Carboxylic acids and derivatives	Amino acids, peptides, and analogues			7652-89-3	NEG	15258.422155224	33311.2736521989	19883.2177840448	33543.4411290508	23481.5077225896	19668.7021006324	9547.15257129159	14182.1943911552	22069.9157857778
M768	275.9	1611322	(R)-Aminocarnitine	Organic acids and derivatives	Carboxylic acids and derivatives	Amino acids, peptides, and analogues			98063-21-9	POS	1528.09567769102	1533.55539554433	855.024870156164	1751.58623657413	1412.20367235396	1646.22351677644	951.69937561758	1128.27185343852	1.92870331943853
M1092	27.5	1980248	Phosphoguanidinoacetate	Organic acids and derivatives	Carboxylic acids and derivatives	Amino acids, peptides, and analogues	C03166	HMDB0003705	5115-19-5	POS	50900.2561682627	42005.2049685009	3913044881746	21223.9620252408	28160.7524017087	23896.526336389	39660.7346560403	18866.9337285379	42508.3813140602
M7	27.3	1300874	3-Amino-4-methylpentanoic acid	Organic acids and derivatives	Carboxylic acids and derivatives	Amino acids, peptides, and analogues		HMDB0245808		NEG	116518.69255443	122065.521872204	60390.6797475687	195683.348696833	182407.76074492	56362.9157595568	61525.9550766563	78379.8627263668	188371.648213969
M78	27.3	1300874	Isoleucine	Organic acids and derivatives	Carboxylic acids and derivatives	Amino acids, peptides, and analogues	C16434	HMDB0033923	443-79-8	NEG	116518.69255443	122065.521872204	60390.6797475687	195683.348696833	182407.76074492	56362.9157595568	61525.9550766563	78379.8627263668	188371.648213969
M919	27.1	1540021	Thiocysteine	Organic acids and derivatives	Carboxylic acids and derivatives	Amino acids, peptides, and analogues	C01962	HMDB0003585	5652-32-4	POS	21136.1082496838	26283.2573117423	1.79670718963174	22250.4805788572	2279209797727	23589.8426892136	26378.3141212616	27848.7670608276	23793.8512902826
M1143	261.4	2391264	5-[(1E,3E)-Hepta-1,3-dienyl]-2,3-dihydroxycyclopentane-1-carboxylic acid	Organic acids and derivatives	Hydroxy acids and derivatives	Beta hydroxy acids and derivatives			1217876-27-1	NEG	11447.9425274434	13067.1633719626	20141.2828799119	9741.73414372227	10275.9660189886	22877.5818366388	15054.3639638294	10797.6285936396	6947.50283517548
M1071	26.8	4571203	Raltitrexed	Organic acids and derivatives	Carboxylic acids and derivatives	Amino acids, peptides, and analogues	C11372	HMDB0014438	112887-68-0	NEG	5.49003940230841	38709.6566131838	11745.9052183556	9900.46025469753	8953.88077467516	20610.7227008719	17920.4403699371	37623.6496661488	6.29988716164832
M76	26.7	1820812	DL-m-Tyrosine	Organic acids and derivatives	Carboxylic acids and derivatives	Amino acids, peptides, and analogues				POS	25351.5127524603	23765.5928341459	8896.18773048334	31601.7604924391	16544.3981843626	15587.3946448379	15737.6384245017	15552.8178078993	32662.6103927348
M81	26.7	1820812	o-Tyrosine	Organic acids and derivatives	Carboxylic acids and derivatives	Amino acids, peptides, and analogues		HMDB0006050	2370-61-8	POS	25351.5127524603	23765.5928341459	8896.18773048334	31601.7604924391	16544.3981843626	15587.3946448379	15737.6384245017	15552.8178078993	32662.6103927348
M562	26.1	2291546	L-isoleucyl-L-proline	Organic acids and derivatives	Carboxylic acids and derivatives	Amino acids, peptides, and analogues		HMDB11174		POS	17861.6838084892	12265.4109690619	10427.1480675465	14801.0072088332	16540.6911611789	16171.4464984091	10613.2835452027	13349.8824142639	16942.2919281255
M831	252.8	3122531	N-Tetradecanoyl-DL-homoserine lactone	Organic acids and derivatives	Carboxylic acids and derivatives	Amino acids, peptides, and analogues			98206-80-5	POS	2569.98450682368	4548.58842772465	662.676351373655	4082.73581615923	6397.29910779925	7202.37425976906	4685.31184372129	5189.48887839248	1.92870331943853
M304	250.6	3243262	N-Cyclohexanecarbonyltetradecylamine	Organic acids and derivatives	Carboxylic acids and derivatives	Carboxylic acid derivatives			1215071-05-8	POS	1034.52665977812	768.176304757529	4157.31954587146	2520.22183769658	3655.67450703053	757.613851831638	945.984196770572	775.510994381522	1.92870331943853
M335	25.4	1180862	Sarcosine ethyl ester	Organic acids and derivatives	Carboxylic acids and derivatives	Amino acids, peptides, and analogues			13200-60-7	POS	58864.5832214814	72514.9880453137	37652.0669538938	82312.4281060503	85973.717805537	32999.1136597419	39433.2062822083	44206.0655191716	113999.592668313
M1113	249.4	3262062	Diprotin B	Organic acids and derivatives	Carboxylic acids and derivatives	Amino acids, peptides, and analogues			90614-49-6	NEG	2977.32027061695	5921.6090805743	21447.234333955	8799.04423201635	28427.7840785381	3351.94086883166	6442.19528755868	17652.3297845151	6.29988716164832
M893	248.6	3102377	N-cis-Tetradec-9-enoyl-L-homoserine lactone	Organic acids and derivatives	Carboxylic acids and derivatives	Amino acids, peptides, and analogues			1675245-06-3	POS	784.840793785602	1256.06192305876	3692.12346526557	1715.06633061525	3694.10725947964	1640.41956838391	3080.35355889617	1734.80099463632	3677.78802839451
M387	243.6	2091533	4,4,7a-Trimethyl-3a,5,6,7-tetrahydro-3H-indene-1-carboxylic acid	Organic acids and derivatives	Carboxylic acids and derivatives	Carboxylic acids			1246094-76-7	POS	1.92556008779307	3512.69558286356	3905.7715072423	1.85842977707271	3818.19071692148	3494.14676264137	2900.97168804475	2991.67772130616	3567.9852246928
M1055	241.9	3592079	1H-Indazole-3-carboxamide, N-[1-(aminocarbonyl)-2,2-dimethylpropyl]-1-(4-hydroxypentyl)-	Organic acids and derivatives	Carboxylic acids and derivatives	Amino acids, peptides, and analogues				NEG	5.49003940230841	50245.9885113677	45561.3328231095	45733.7797170949	50047.2634740143	5.39295025753176	53770.0700215976	54367.4393563735	6.29988716164832
M900	24.7	1470762	N-Nitroso-N-methyl-3-aminopropionic acid, methyl ester	Organic acids and derivatives	Carboxylic acids and derivatives	Carboxylic acid derivatives			383417-47-8	POS	66011.308535254	46448.9888021479	36587.0640978372	46744.8254767774	40449.2215833462	53055.7862634682	65921.8901145139	73550.3776244617	75793.112158925
M388	235.4	3102739	Dicyclomine	Organic acids and derivatives	Carboxylic acids and derivatives	Carboxylic acid derivatives			77-19-0	POS	504418.868482924	830183.616037388	298664.175239842	1.85842977707271	667408.578739516	581998.940974051	383183.546537092	512457.614260871	483516.924880677
M420	230.9	1311176	L-Isoleucinamide	Organic acids and derivatives	Carboxylic acids and derivatives	Amino acids, peptides, and analogues			14445-54-6	POS	7198.73113409162	6118.74761360824	7398.24697209522	7424.05641452174	5790.01748470223	1.93222034922998	6562.61853151835	1.98176537558118	7404.82538708784
M1043	226.8	3852244	2-Furanacetic acid, tetrahydro-5-(2-hydroxypropyl)-.alpha.-methyl-, 2-[5-(1-carboxyethyl)tetrahydro-2-furanyl]-1-methylethyl ester	Organic acids and derivatives	Carboxylic acids and derivatives	Dicarboxylic acids and derivatives			57893-54-6	NEG	2861.22582175754	5367.36569738944	2912.51334053264	5.64620634340326	5.71591834615375	4963.51472027679	4293.2869223878	5657.55865063602	3330.90926246341
M421	226.8	2011501	11-Hydroxyundecanoic acid	Organic acids and derivatives	Hydroxy acids and derivatives	Medium-chain hydroxy acids and derivatives			3669-80-5	NEG	4066.52773790587	7797.48865027465	7190.27926141587	12767.6300929093	12058.1889726058	8451.00602804636	5505.92977225991	7131.84877215379	12631.3059424328
M96	223.9	1441382	Valpromide	Organic acids and derivatives	Carboximidic acids and derivatives	Carboximidic acids		HMDB0259756		POS	1.92556008779307	18973.1683409226	20820.8736293215	1.85842977707271	20508.169579508	18300.4874060763	16345.0685643995	17494.2196280234	19324.9596907686
M1077	221.5	3322586	tert-Butyl 3-({3-[(tert-butoxycarbonyl)amino]propyl}amino)propylcarbamate	Organic acids and derivatives	Carboxylic acids and derivatives	Amino acids, peptides, and analogues			82409-02-7	POS	12912.1912928735	11404.1455037695	10054.0107539232	12635.308913399	9869.20400805506	6989.98751863687	4936.2098908388	4936.27054108006	1.92870331943853
M1022	221.3	2141799	N-(9-Oxodecyl)acetamide	Organic acids and derivatives	Carboxylic acids and derivatives	Carboxylic acid derivatives			1083195-22-5	POS	1401.17862253672	1566.53983576679	1.79670718963174	1498.28943387538	1412.34416339216	1789.64798599231	1190.74086985454	1296.4195080042	1394.57685966012
M867	221.3	3762838	N-Arachidonoyl-L-alanine	Organic acids and derivatives	Carboxylic acids and derivatives	Amino acids, peptides, and analogues			401941-73-9	POS	597.178937937323	11160.6941703432	4527.90894641289	644.197765825041	920.313100141655	95.4547058036167	380.057132784215	99.0697848097039	6274.01974900348
M553	22.8	1040355	L-Isoserine	Organic acids and derivatives	Carboxylic acids and derivatives	Amino acids, peptides, and analogues			632-13-3	NEG	17199.3828285492	27171.2289153973	13987.6825099346	33100.9589364064	28614.4265867299	12330.5091271618	18079.4376721142	15794.1814615176	40058.2898360124
M837	22.7	1450621	.beta.-Alanylglycine	Organic acids and derivatives	Peptidomimetics	Hybrid peptides			2672-88-0	NEG	75091.2341962833	70161.2177601086	49099.240307121	79901.7493448231	63049.7647901173	62002.7054192876	92646.4064012451	88135.8343171623	6.29988716164832
M813	219.3	3663006	N-cis-Octadec-9-enoyl-L-homoserine lactone	Organic acids and derivatives	Carboxylic acids and derivatives	Amino acids, peptides, and analogues			1400974-23-3	POS	1612.99291058109	2286.89638074542	5123.29557474731	4636.62358651377	5966.96794366658	315.841058234113	510.456094756944	635.890135801696	1680.13847890638
M588	214.9	2121644	1-(Cyclohexylmethyl)proline	Organic acids and derivatives	Carboxylic acids and derivatives	Amino acids, peptides, and analogues			180845-74-3	POS	1836.20814783512	1892.52630620392	2725.06002441184	3345.04061405157	2621.69128828638	2540107444645	1664.80274489429	1597.27188116977	2322.73721249121
M1007	209.5	522.27	Morphiceptin	Organic acids and derivatives	Carboxylic acids and derivatives	Amino acids, peptides, and analogues		HMDB0005777	74135-04-9	POS	876.727586585799	752.856520163101	1.79670718963174	1.85842977707271	996.961695982989	596.102182324141	748.049824276962	339.65086785369	727.15875125328
M774	207.9	1861218	N6-(1-Iminoethyl)-L-lysine	Organic acids and derivatives	Carboxylic acids and derivatives	Amino acids, peptides, and analogues			53774-63-3	NEG	647.576513441627	1196.0680678275	5.73528524229078	2318.13342486153	1249.25589611054	862.886431079654	1253.72113315283	1972.69926677297	6.29988716164832
M392	206.3	155108	4-Methylcyclohexaneacetic acid	Organic acids and derivatives	Carboxylic acids and derivatives	Carboxylic acids			6603-71-0	NEG	3226.61590967537	2030.36251516725	5.73528524229078	7226.52983287994	4960.0510334922	716.704303939151	3177.61444508272	4621.25086787316	6.29988716164832
M97	206.3	1990981	(-)-Camphoric acid	Organic acids and derivatives	Carboxylic acids and derivatives	Dicarboxylic acids and derivatives				NEG	14746.1682520074	9026.48410355219	5.73528524229078	33349.7265536375	25241.1692844264	3569.49713736745	15388.4101507352	21439.9932289211	6.29988716164832
M1027	204.4	3432132	2,3-Dinorthromboxane B1	Organic acids and derivatives	Hydroxy acids and derivatives	Medium-chain hydroxy acids and derivatives			196493-76-2	NEG	13029.3226496899	20914.8438125549	4948.21815133004	14179.4875114878	11234.3290579853	14992.7422040157	9743.77226304563	14537.9428258474	6.29988716164832
M1011	200.8	3482529	Octanoic acid, 4-[(1-oxo-7-phenylheptyl)amino]-, (4R)-	Organic acids and derivatives	Carboxylic acids and derivatives	Amino acids, peptides, and analogues			1101136-50-8	POS	1397.65149582986	5726.74967078868	4172.99750443819	2157.62431202373	1832.93796950879	800.353881780527	1366.47165928493	919.388066763501	1.92870331943853
M802	200.1	3382689	N-cis-Hexadec-9-enoyl-L-homoserine lactone	Organic acids and derivatives	Carboxylic acids and derivatives	Amino acids, peptides, and analogues			479050-94-7	POS	549.615426712784	789.631411945005	408.350976653312	975.354896577363	1.85993543651155	242.158375467909	562.068550370125	572.791776099347	1.92870331943853
M313	196.2	1711028	8-Oxononanoic acid	Organic acids and derivatives	Keto acids and derivatives	Medium-chain keto acids and derivatives			25542-64-7	NEG	10681.3674342135	29972.7238524849	31371.7924773131	54370.474264757	18586.0562194373	33739.4545793935	20518.3032882089	17706.5307332454	6.29988716164832
M988	194.8	3142684	N-Palmitoylglycine	Organic acids and derivatives	Carboxylic acids and derivatives	Amino acids, peptides, and analogues			2441-41-0	POS	2560.25044084612	1.92607457962632	1657.51038489495	2464.14321252601	2422.46780301043	1989.1909805695	1414.50614633063	2824.37105273089	1.92870331943853
M931	192.7	3211248	N-(1H-Indol-3-ylacetyl)phenylalanine	Organic acids and derivatives	Carboxylic acids and derivatives	Amino acids, peptides, and analogues			92519-27-2	NEG	5.49003940230841	1936.3756860896	34506.5635299125	4624.65177837655	1821.39152393156	1598.76050666711	22458.0177660755	14744.6459616231	7669.31363103635
M1028	190.6	3262684	N-Pentadecanoyl-L-homoserine lactone	Organic acids and derivatives	Carboxylic acids and derivatives	Amino acids, peptides, and analogues			182359-66-6	POS	12682.8432191305	14922.9107759893	11575.0747642793	11863.2136891745	7208.69149751496	6594.81134269331	11856.1639577423	7177.38708832274	8417.79817715191
M1155	19.9	1840818	p-Fluoro-L-phenylalanine	Organic acids and derivatives	Carboxylic acids and derivatives	Amino acids, peptides, and analogues			1132-68-9	POS	1.92556008779307	212853.640485218	254259.089642817	115348.282819499	129050.281323798	124188.668909728	189179.115725523	152208.321401854	164501.375501127
M913	188.6	3122531	N-Tetradecanoyl-L-homoserine lactone	Organic acids and derivatives	Carboxylic acids and derivatives	Amino acids, peptides, and analogues			202284-87-5	POS	1294.42866559557	1150.4383191607	1130.70389456946	664.181816934639	1035.8084006476	469.495500428287	741.075676895134	1065.35348918996	1.92870331943853
M752	186.5	4291739	4-Piperidinecarboxamide, 4-amino-N-[(1S)-1-(4-chlorophenyl)-3-hydroxypropyl]-1-(7H-pyrrolo[2,3-d]pyrimidin-4-yl)-	Organic acids and derivatives	Carboxylic acids and derivatives	Amino acids, peptides, and analogues			1143532-39-1	POS	4572.01197692689	2567.31286647893	2527.37544699899	4237.93973429579	3737.32767532375	4910.15398459146	2760.42277819241	2722.75390047217	3040.96732494009
M396	181.2	2891646	(E)-3,10-Dihydroxy-4,9-dimethyldodec-6-enedioic acid	Organic acids and derivatives	Hydroxy acids and derivatives	Medium-chain hydroxy acids and derivatives			2111899-63-7	POS	7898.49047113683	4527.90150936461	2326.04027554799	7692.44258552013	4967.49998204546	8432.18922408515	4292.79528553147	2688.11416919274	3161.51031296979
M909	176.2	2842222	N-Dodecanoyl-L-homoserine lactone	Organic acids and derivatives	Carboxylic acids and derivatives	Amino acids, peptides, and analogues			137173-46-7	POS	14460.6598128428	17117.2842701109	21618.6334893783	21870.5371854219	25243.7339139963	12450.0068136781	11348.9242393432	9941.52861187439	16003.6804619059
M1029	175.1	1590648	4,6-Dioxoheptanoic acid	Organic acids and derivatives	Keto acids and derivatives	Medium-chain keto acids and derivatives		HMDB0000635	51568-18-4	POS	1.92556008779307	4438.61594934644	3433.66370896815	3893.02717785246	3966.85271352581	1.93222034922998	3931.97533050091	4499.47949448273	3847.84463540074
M855	171.9	1721331	Gabapentin	Organic acids and derivatives	Carboxylic acids and derivatives	Amino acids, peptides, and analogues		HMDB0005015	60142-96-3	POS	1899.67280479418	7522.95371237214	12815.4143717273	5849.66884924276	6902.70518149987	9701.51475401011	7401.94090551963	2578.82503127722	3435.80877674479
M692	168.7	4751814	Kanokoside A	Organic acids and derivatives	Carboxylic acids and derivatives	Amino acids, peptides, and analogues		HMDB0035635	64703-85-1	NEG	33316.4111458124	25706.9558224262	57815.3711645304	33140.9391125766	41705.9304532881	19343.8661949282	38200.2745979149	17432.0791890211	42429.5665623507
M326	157.7	2551238	5-((1E,3E)-Hepta-1,3-dien-1-yl)-1,2,3-trihydroxycyclopentanecarboxylic acid	Organic acids and derivatives	Hydroxy acids and derivatives	Beta hydroxy acids and derivatives			2062662-30-8	NEG	325259.174192751	207493.285528061	13638.894082134	141763.400376005	55861.9122248408	187941.872498554	78628.2658827754	55273.8572125299	38231.5080272084
M263	155.9	2771229	Pantetheine	Organic acids and derivatives	Carboxylic acids and derivatives	Amino acids, peptides, and analogues	C00831	HMDB0003426	496-65-1	NEG	18225.6992438076	22290.669162811	9197.02161144971	13985.7832869019	7016.29930570754	24443.0352661351	10270.1873955159	12208.7872787251	15813.8248907121
M727	154.6	2871506	Asn-Arg	Organic acids and derivatives	Carboxylic acids and derivatives	Amino acids, peptides, and analogues			211117	NEG	10726.9855807886	19356.9587939323	1200.25774125134	20898.5804886022	7750.59816074141	5.39295025753176	7073.26924247824	13172.282495872	9540.15897933919
M864	152.7	332126	Glu-Trp	Organic acids and derivatives	Carboxylic acids and derivatives	Amino acids, peptides, and analogues			38101-59-6	NEG	5341.47010475093	4708.38019891155	2836.80369353913	8035.97037802181	5.71591834615375	2149.11578660596	614.360364619112	3601.41705615099	11413.0687498297
M222	151.9	2631388	Phe-Pro	Organic acids and derivatives	Carboxylic acids and derivatives	Amino acids, peptides, and analogues		HMDB0011177	7669-65-0	POS	1103.66582278094	954.44576970097	615.133696250431	1575.32213134154	1521.00927995747	859.155964185357	858.489743949407	1145.92915838764	1.92870331943853
M693	148.2	301.13	Phe-His	Organic acids and derivatives	Carboxylic acids and derivatives	Amino acids, peptides, and analogues			33367-37-2	NEG	23326.3812251662	32872.4955358706	14765.8009910376	27866.7596310475	21183.6497080749	29437.9704191796	21151.9071522433	17505.9870285683	30238.4117541686
M918	147.4	2561904	N-Decanoyl-L-homoserine lactone	Organic acids and derivatives	Carboxylic acids and derivatives	Amino acids, peptides, and analogues			177315-87-6	POS	2981.45090501227	2767.15409728649	3316.64595126837	2350.24406365088	2897.17839306462	1903.61788704305	1977.97982886746	2354.08367446901	3186.79776676556
M264	141.6	2431722	Leu-Leu	Organic acids and derivatives	Carboxylic acids and derivatives	Amino acids, peptides, and analogues	C11332	HMDB0028933	3303-31-9	NEG	7138.86813030774	15965.5508522611	9808.99997815236	23709.9460506276	31387.0964261276	5150.61555263823	20517.9267153716	17767.989273962	24195.9892784108
M230	141.4	2451858	Ile-Leu	Organic acids and derivatives	Carboxylic acids and derivatives	Amino acids, peptides, and analogues		HMDB0028911	26462-22-6	POS	2656.79257714848	3651.80351657075	2527.8963764915	6791.00253898873	8632.21484999182	1584.1600966837	5850.1805263578	4980.16267860929	5886.04959446046
M231	141.4	2451858	Leu-Ile	Organic acids and derivatives	Carboxylic acids and derivatives	Amino acids, peptides, and analogues		HMDB0028932	36077-41-5	POS	2656.79257714848	3651.80351657075	2527.8963764915	6791.00253898873	8632.21484999182	1584.1600966837	5850.1805263578	4980.16267860929	5886.04959446046
M871	335	4273571	(6beta,22E)-6-Hydroxystigmasta-4,22-dien-3-one	Organic acids and derivatives	Carboxylic acids and derivatives	Amino acids, peptides, and analogues		HMDB0039425	36450-01-8	POS	1604.54522120671	358.073014526689	624.451055762845	3616.58149073351	5300.88489153847	86.4218002048121	475.337450913561	1135.29567128755	3935.9662910492
M348	286	1831379	Decahydronaphthalene-2-carboxylic acid	Organic acids and derivatives	Carboxylic acids and derivatives	Carboxylic acids			13032-41-2	POS	465.849249385145	189.740409690636	1.79670718963174	345.381417238169	197.607522904188	266.455634125714	224.858428023705	169.757628285654	1.92870331943853
M558	241	2571401	3-Hydroxy-2-[(Z)-oct-2-enyl]pentanedioic acid	Organic acids and derivatives	Hydroxy acids and derivatives	Medium-chain hydroxy acids and derivatives			1379792-08-1	NEG	1101.14863445117	14247.2411364777	15058.6914856793	3784.37384901664	13899.1248960103	15815.3637505922	9544.16932652846	5091.47869893448	12462.1129314556
M6	208	1851184	Royal jelly acid	Organic acids and derivatives	Hydroxy acids and derivatives	Medium-chain hydroxy acids and derivatives		HMDB0244269	14113-05-4	NEG	9294.83483765861	11776.8100073509	5.73528524229078	14751.6708312785	17952.1317562596	12099.5873086706	12152.2878413727	15962.3844718169	6.29988716164832
M481	207	2090954	2-Ethylhexyl dihydrogen phosphate	Organic acids and derivatives	Organic phosphoric acids and derivatives	Phosphate esters			1070-03-7	NEG	57160.5202713349	69353.3135360583	63664.5927213277	60622.9434887626	58065.8262923709	56525.4270659605	54797.0308736708	65377.1938896463	69126.4546501293
M425	200	1450874	2-(3-Methylbutoxy)acetic acid	Organic acids and derivatives	Carboxylic acids and derivatives	Carboxylic acids			68298-29-3	NEG	22487.7205642821	20336.3131174755	22812.3822440761	19925.0374007873	25152.3893935567	20733.9356982795	23312.0764760094	22753.8411229162	27122.156763508
M981	176	2982376	N-Tridecanoyl-L-homserine lactone	Organic acids and derivatives	Carboxylic acids and derivatives	Amino acids, peptides, and analogues			878627-21-5	POS	32367.9212237795	35835.1006783267	1.79670718963174	47269.3265333602	41262.7889395544	23383.967150957	44016.6361831787	24117.3155740545	66968.5279775633
M915	164	3081867	2-(3-Hexyl-4-methyl-2,5-dioxopyrrol-1-yl)-3-methylpentanoic acid	Organic acids and derivatives	Carboxylic acids and derivatives	Amino acids, peptides, and analogues			2103628-67-5	NEG	14876.0234532328	15004.700677696	14955.7493131951	5.64620634340326	21477.6413558647	11389.8846898843	8813.99116385402	9169.29245609288	8613.2659996187
M262	176	3411386	Matairesinol	Organic compounds	Lignans, neolignans and related compounds	Furanoid lignans		HMDB0035789		POS	1.92556008779307	6516.06242609153	18110.9576225306	8186.53811910214	7554.73788746274	2841.2687511422	13425.6021868995	10560.0645220921	10932.8539100113
M493	357.1	881119	2-Methylbutylamine	Organic nitrogen compounds	Organonitrogen compounds	Amines		HMDB0032392	96-15-1	POS	4341865.35985818	3773370.87239739	3572488.04435882	3820945.4921728	3641558.83279128	4158293.02982262	3822796.47714141	3755812.35356052	4122295.15338744
M375	356.8	104107	5-Amino-1-pentanol	Organic nitrogen compounds	Organonitrogen compounds	Amines			2508-29-4	POS	21527.857289106	1.92607457962632	19739.2003847802	23166.776486706	20899.0018992336	22259.8688843368	18643.1760356742	21561.1931069548	22668.6218782424
M444	356.7	1161432	1-Heptanamine	Organic nitrogen compounds	Organonitrogen compounds	Amines			111-68-2	POS	1642534.30714487	1444537.30109633	1410864.83063732	1516412.80655145	1451605.20651064	1611257.30303931	1439973.56199042	1455365.48921025	1575428.73745195
M746	355.2	1331414	2,2-Bis(aminomethyl)propane-1,3-diamine	Organic nitrogen compounds	Organonitrogen compounds	Amines			4742-00-1	POS	7792.20605783529	4166.12362678433	56269707622	4971.37057369603	4518.02782742988	6211.68703488195	4000.28618754715	6435.14952237875	5915.53639996827
M344	354.9	1301589	Tetraethylammonium cation	Organic nitrogen compounds	Organonitrogen compounds	Quaternary ammonium salts			66-40-0	POS	1.92556008779307	139170.760783744	1433712945028	141227.574952543	148181.93237614	1.93222034922998	136726.16395072	146356.102484556	152406.27156193
M621	332.9	7845751	Arachidonoylthiophosphorylcholine	Organic nitrogen compounds	Organonitrogen compounds	Quaternary ammonium salts			146797-82-2	POS	1.92556008779307	2149.14587396078	1558.52570070581	2707.79085273246	2158.88945514947	2603.55292818482	1.76873924230577	1172.92385807835	2167.11221193269
M642	324.2	285298	5,5,7,12,12,14-Hexamethyl-1,4,8,11-tetraazacyclotetradecane	Organic nitrogen compounds	Organonitrogen compounds	Amines			54622-44-5	POS	109596.576084872	55283.4061906816	94363.9665570671	118507.747426576	119628.437757489	78604.5810077858	71581.5976790704	50476.2554948699	114150.866223575
M592	301.4	1561381	2-[(Dimethylamino)methyl]cyclohexanone	Organic nitrogen compounds	Organonitrogen compounds	Amines			15409-60-6	POS	2389.56553697008	1602.92773635271	2245.15832503177	1.85842977707271	1.85993543651155	2267.46263104418	2106.08686838984	1.98176537558118	2734.0452885892
M1104	295.6	3192838	Tridihexethyl	Organic nitrogen compounds	Organonitrogen compounds	Amines	C07861	HMDB0014648	60-49-1	POS	1.92556008779307	930.922732721819	1154.56858937612	1286.73108026602	1024.53929556573	1428.82773224409	1218.17089543323	794.752087050155	1110.81518174266
M612	289.7	3022477	Trihexyphenidyl	Organic nitrogen compounds	Organonitrogen compounds	Amines	C07171	HMDB0014520	144-11-6	POS	68.9945191579212	215.228470208639	2088.46572323445	201.812293964367	2111.2058474207	1.93222034922998	217.671023662436	31.9343950443373	4757.42618354517
M622	281.3	2582426	2S-Amino-4E-pentadecene-1,3R-diol	Organic nitrogen compounds	Organonitrogen compounds	Amines			86555-28-4	POS	3046.93685339755	2248.94011875616	2079.26338633591	2242.97460323704	1946.49443573823	2589.76031721157	2282.6463752706	1884.3492662464	1831.22121125294
M143	26.9	1321019	Daltogen	Organic nitrogen compounds	Organonitrogen compounds	Amines	C06771	HMDB0032538	102-71-6	POS	223434.287162101	226425.382719639	100861.917358001	322215.591741778	297663.723088126	108225.291250789	123065.94609947	127846.41160535	323600.698855139
M468	253.6	2982733	Sph(d18:2)	Organic nitrogen compounds	Organonitrogen compounds	Amines		HMDB0242112		POS	7906.64816563743	5156.97792197557	1.79670718963174	5947.87425324242	12446.1129910143	7177.6105318497	9775.12496516399	9116.69108207806	10261.8576891394
M237	241.8	2302474	Lauramine oxide	Organic nitrogen compounds	Organonitrogen compounds	Aminoxides			1643-20-5	POS	2321.4972363189	2461.55646034125	1.79670718963174	2296.55111055251	2156.71554095646	2501.82143921469	2153.7720393224	2382.36429538809	2661.31367076961
M1152	24.2	4251149	Azimsulfuron	Organic nitrogen compounds	Organonitrogen compounds	Sulfonylureas	C18438	HMDB0033145	120162-55-2	POS	1.92556008779307	25333.0069881696	18949.0680186818	1.85842977707271	6471.28058969285	17686.7549457244	21214.2597387881	20619.7275941372	34976.8976795161
M478	234.5	2142529	Tetradecylamine	Organic nitrogen compounds	Organonitrogen compounds	Amines			2016-42-4	POS	4679.26682064022	5263.28874532314	4863.06343033158	1.85842977707271	4835.93589282392	4518.12517134931	4466.56206188967	4928.62374254976	4866.90288863062
M274	232.6	1931582	Altretamine	Organic nitrogen compounds	Organonitrogen compounds	Amines		HMDB0014631	645-05-6	POS	2623.75577089596	3053.74372583173	2823.42844692021	3092.42449618315	2836.15582009527	1.93222034922998	2701.22589723189	2815.6744348664	1.92870331943853
M722	232.6	175148	1,7-Dioxa-4,10-diazacyclododecane	Organic nitrogen compounds	Organonitrogen compounds	Amines			294-92-8	POS	3347.65525778691	4157.74485888698	5225.0430149386	5061.55103719878	3404.01841915383	5606.58133305126	3002.76308293401	3186.70040952321	2989.2995208237
M677	230.6	343303	2,8,9-Triisobutyl-2,5,8,9-tetraaza-1-phosphabicyclo[3.3.3]undecane solution	Organic nitrogen compounds	Organonitrogen compounds	Amines			331465-71-5	POS	2252.69940921721	4079.65879402608	6333.10485037092	2212.84296428028	6389.4489220713	403.432756280848	223.618101274534	449.482774593762	1222.3578535052
M1004	223.6	2862738	Heptadecasphing-4-enine	Organic nitrogen compounds	Organonitrogen compounds	Amines			6918-48-5	POS	6117.81680236049	6558.8724892465	4845.56079175064	7520.46324446321	7447.47583227637	3961.36303128483	4165.33186431769	5694.53027278387	6529.0961693465
M605	206.6	3642851	N-(2-Hydroxyethyl)-5(6)-epoxy-8Z,11Z,14Z-eicosatrienamide	Organic nitrogen compounds	Organonitrogen compounds	Amines				POS	959.355364543114	2226.25439899959	2586.88460703559	1742.64821094624	2649.7464013538	1690.7395429455	1435.00871650406	2933.59900507846	1.92870331943853
M775	201.7	3062424	2,2',2''-(1-Oxa-4,7,10-triazacyclododecane-4,7,10-triyl)triethanol	Organic nitrogen compounds	Organonitrogen compounds	Amines			85325-51-5	POS	184.794308892933	324.587014560512	485.561349066384	571.07277527988	114.50007637281	54.9607766789786	49.6365296577574	70.8131242950944	1.92870331943853
M576	20.3	2610303	Cyclophosphamide	Organic nitrogen compounds	Organonitrogen compounds	Nitrogen mustard compounds	C07888	HMDB0014672	6055-19-2	POS	1.92556008779307	11476.472166785	17195.4073094118	4142.9054980564	3360.30585246349	3839.30091060664	9375.98959404991	6334.95268851532	4937.55923023782
M1159	192.7	4823007	2-Hexadecanoylthio-1-ethylphosphorylcholine	Organic nitrogen compounds	Organonitrogen compounds	Quaternary ammonium salts			60793-01-3	POS	189.39218744932	57.7789330048315	1.79670718963174	243.948790344684	77.5310826482434	203.370404841631	1.76873924230577	167.553161709627	191.395661381319
M185	19.9	1850823	Phosphorylcholine	Organic nitrogen compounds	Organonitrogen compounds	Quaternary ammonium salts	C00588	HMDB0001565	626852	POS	1.92556008779307	18145.8996827963	25625.5224913046	9104.65436096212	10188.1366869364	9197.72647726393	16421.6049757117	12558.2484744424	11731.1710785637
M506	172.2	1021276	2-Ethylbutan-1-amine	Organic nitrogen compounds	Organonitrogen compounds	Amines			617-79-8	POS	1.92556008779307	793675.218555855	677699.10665465	747328.454957915	1.85993543651155	957431.126695856	765666.889413219	681494.18344468	829594.089940903
M822	152.8	3022327	2-Cyanoethyl N,N,N',N'-tetraisopropyldiamidophosphite	Organic nitrogen compounds	Organonitrogen compounds	Organic cyanides			102691-36-1	POS	6695.56697181205	6505.7981171585	10725.7242230837	7704.00286312515	8307.65406767279	4155.66971352977	9223.2433469306	5602.54870684519	9933.13665839256
M306	240	3283208	D-erythro-Sphingosine C-20	Organic nitrogen compounds	Organonitrogen compounds	Amines			6918-49-6	POS	49026.2340432194	31548.3682428887	79419.678018646	31430.6042563793	46897.5551691272	7784.75433638452	3268.39306315594	6067.10045088243	39399.3857764717
M499	226	1801742	Rimantadine	Organic nitrogen compounds	Organonitrogen compounds	Amines			13392-28-4	POS	1953.92284688625	1716.63988140202	1877.17638120263	2074.24449269042	1558.89438871719	1791.2079062365	1416.42247449629	1382.3342869512	1647.12956615434
M1126	22	2020562	2-Chloro-5-fluoro-4-(1-pyrrolidinyl)pyrimidine	Organic nitrogen compounds	Organonitrogen compounds	Amines			923119-59-9	POS	4036.6085555349	2142.18914978783	3026.12553296867	2226.47354709311	2327.64026490728	1463.02646764097	2950.13392772288	1336.24229540649	1704.9434864946
M111	59.9	1130597	2-Methylcyclopentane-1,3-dione	Organic oxygen compounds	Organooxygen compounds	Carbonyl compounds				POS	13632.3183727613	14663.0694691314	13296.4081088225	13754.6836576969	13888.0446564926	15109.3757011512	1.76873924230577	1.98176537558118	15007.9591818233
M212	40.7	2030528	Sorbose	Organic oxygen compounds	Organooxygen compounds	Carbohydrates and carbohydrate conjugates	C00247	HMDB0246950	87-79-6	POS	44400.1212289462	40754.3116443423	12033.0270981015	7975.71149369551	9433.9557761938	18537.7746304127	33152.1028544233	38423.1783122364	40887.9811203309
M213	40.7	2030528	Galactose	Organic oxygen compounds	Organooxygen compounds	Carbohydrates and carbohydrate conjugates	C00984	HMDB0000143		POS	44400.1212289462	40754.3116443423	12033.0270981015	7975.71149369551	9433.9557761938	18537.7746304127	33152.1028544233	38423.1783122364	40887.9811203309
M216	40.7	2030528	Allose	Organic oxygen compounds	Organooxygen compounds	Carbohydrates and carbohydrate conjugates	C01487	HMDB0001151	6038-51-3	POS	44400.1212289462	40754.3116443423	12033.0270981015	7975.71149369551	9433.9557761938	18537.7746304127	33152.1028544233	38423.1783122364	40887.9811203309
M809	354.4	146154	Heptaminol	Organic oxygen compounds	Organooxygen compounds	Alcohols and polyols			372-66-7	POS	4774.21938785291	6038017679379	5089.11504857816	5287.53108965273	5596.76856704394	4930.46246191911	4807.21369630534	5146.93965342752	5246.50886847956
M1187	353.2	2942745	trans-Hydroxyperhexiline	Organic oxygen compounds	Organooxygen compounds	Alcohols and polyols			917877-74-8	POS	4885.32123389439	4246.93137813939	4238.12264878224	4671.74542504033	4455.61351612097	4813.36647438244	3865.29186614063	3722.18426812704	4943.53074177297
M1084	339.8	139007	2-Furyl(oxo)acetic acid	Organic oxygen compounds	Organooxygen compounds	Carbonyl compounds			1467-70-5	NEG	368293.968702275	339459.13456256	328564.738171283	335775.855347168	320811.031505134	386767.136264582	389736.388408317	339219.123727115	6.29988716164832
M715	336.2	1350836	4-Methylacetophenone	Organic oxygen compounds	Organooxygen compounds	Carbonyl compounds			122-00-9	POS	1.92556008779307	340335.341816046	304333.369000899	338637.981894873	329681.516646246	1.93222034922998	314019.371709644	312967.76049082	350347.333438481
M372	33.9	1370246	2,6-Dihydroxybenzaldehyde	Organic oxygen compounds	Organooxygen compounds	Carbonyl compounds			387-46-2	NEG	17104.4913230534	18051.5172806665	21278.3786579644	5.64620634340326	5.71591834615375	17074.5968289281	12329.2886759003	2323808419724	22676.1490333803
M923	319.2	4293715	Mangiferdesmethylursanone	Organic oxygen compounds	Organooxygen compounds	Alcohols and polyols		HMDB0036018	259144-62-2	POS	1.92556008779307	31591.720347817	19468.715596566	22694.0538473173	26725.8239155827	20451.5618417149	31427.6954645141	25257.2240271114	38318.9576250122
M817	301.5	1961691	3-Amino-5,7-dimethyl-1-adamantanol	Organic oxygen compounds	Organooxygen compounds	Alcohols and polyols			63971-25-5	POS	1993.2205823683	1.92607457962632	2093.19473051495	1.85842977707271	1.85993543651155	2042.59542795785	1809.41034543295	1.98176537558118	2239.57475573356
M702	270.9	2271211	Metyrapone	Organic oxygen compounds	Organooxygen compounds	Carbonyl compounds	C07205	HMDB0015146	54-36-4	POS	7970.93165457201	7438.31241651505	7872.25643666921	8455.88507965165	7792.12533858686	9067.36060672393	7670.64668640673	6564.28240742751	7045.01738146819
M453	265.9	2351687	3,5-Di-tert-butyl-2-hydroxybenzaldehyde	Organic oxygen compounds	Organooxygen compounds	Carbonyl compounds			37942-07-7	POS	3600.64910668052	3681.22351848392	3478.78528014912	4095.26068741626	3865.00656283582	3989.30915582073	3084.49210413119	3264.58672724839	1.92870331943853
M1178	264.9	4652068	(4-(.beta.-D-Glucopyranosyloxy)-2,6-bis(3-methylbut-2-en-1-yl)phenyl)(hydroxy)acetic acid	Organic oxygen compounds	Organooxygen compounds	Carbohydrates and carbohydrate conjugates			1137026-75-5	NEG	331945.921146664	437271.208051973	70123.625346212	389248.133817408	385218.436483706	232469.106452966	349208.712652259	437924.04893427	227640.075927709
M594	260.8	1791428	1,4a-Dimethyl-4,4a,5,6,7,8-hexahydro-2(3H)-naphthalenone	Organic oxygen compounds	Organooxygen compounds	Carbonyl compounds			878-55-7	POS	2148.41369511907	4020.35124953015	2408.95999160196	4979.50556124607	5659.27143197153	3111.93165103968	2290.19616453301	2911.75221804338	1.92870331943853
M112	26.2	2590227	Mannose 1-phosphate	Organic oxygen compounds	Organooxygen compounds	Carbohydrates and carbohydrate conjugates	C00636	HMDB0006330	27251-84-9	NEG	318157.006419936	291910.260478836	207432.611894313	300769.822971305	303674.64729469	426765.733759229	213047.886196053	483155.582658695	684517.663598273
M115	26.2	2590227	Fructose 2-phosphate	Organic oxygen compounds	Organooxygen compounds	Carbohydrates and carbohydrate conjugates	C03267	HMDB0006800		NEG	318157.006419936	291910.260478836	207432.611894313	300769.822971305	303674.64729469	426765.733759229	213047.886196053	483155.582658695	684517.663598273
M116	26.2	2590227	Mannose 6-phosphate	Organic oxygen compounds	Organooxygen compounds	Carbohydrates and carbohydrate conjugates	C00275	HMDB0001078	3672-15-9	NEG	318157.006419936	291910.260478836	207432.611894313	300769.822971305	303674.64729469	426765.733759229	213047.886196053	483155.582658695	684517.663598273
M125	26.2	2590227	Fructose 1-phosphate	Organic oxygen compounds	Organooxygen compounds	Carbohydrates and carbohydrate conjugates	C01094	HMDB0001076	15978-08-2	NEG	318157.006419936	291910.260478836	207432.611894313	300769.822971305	303674.64729469	426765.733759229	213047.886196053	483155.582658695	684517.663598273
M563	25.9	261058	2-[4-(2-Thienylcarbonyl)phenyl]propanoic acid	Organic oxygen compounds	Organooxygen compounds	Carbonyl compounds			40828-46-4	POS	86174.1003420091	85391.5031872806	22147.0334743569	52524.7960542017	52786.6790755667	76361.0977662932	34660.9632902906	48464.9506988647	3872.08149014584
M976	247.8	257.19	N,N'-Bis(4-hydroxycyclohexyl)urea	Organic oxygen compounds	Organooxygen compounds	Alcohols and polyols				POS	1353.7653463175	2477.84372722767	2819.55489909326	4245.4978742419	4666.33504727558	4866.46179651676	1837.71332951218	2238.79320983089	4607.7955468519
M633	246.7	349198	Cohumulone	Organic oxygen compounds	Organooxygen compounds	Alcohols and polyols		HMDB0033981	511-25-1	POS	937.594983948782	458.576772215315	3240.46401842919	1113.86643693635	2536.96890310041	1643.21188452732	1303.24427360743	1825.33429128086	1.92870331943853
M1145	24.8	5331357	3-(2-(.beta.-D-Glucopyranosyloxy)-4-hydroxy-5-methoxyphenyl)-2-((2-oxo-2H-chromen-7-yl)oxy)propanoic acid	Organic oxygen compounds	Organooxygen compounds	Carbohydrates and carbohydrate conjugates				NEG	38428.5970560255	26676.3394414872	5322.49967199087	11036.5007846674	1330410189533	13095.9810087906	8579.6280769556	31777.6610637132	6.29988716164832
M187	24.8	3411087	Melibiose	Organic oxygen compounds	Organooxygen compounds	Carbohydrates and carbohydrate conjugates	C05402	HMDB0000048		NEG	3943062.9378652	2702819.72055722	1378912.29125018	435178.887326752	555465.460846272	1882866.43728621	2760917.87376937	2632895.63108342	3396178.05807402
M648	231.3	2982732	Spiroxamine	Organic oxygen compounds	Organooxygen compounds	Ethers			118134-30-8	POS	44116.7081482834	29685.1720455599	9544.2118150687	12353.1202232945	19246.0544639715	11843.7650877948	7406.95475717212	20300.4415787466	41524.4668813321
M857	23.7	1190351	L-Erythrulose	Organic oxygen compounds	Organooxygen compounds	Carbohydrates and carbohydrate conjugates	C02045	HMDB0006293	533-50-6	NEG	31157.3723471293	56636.6646812923	11819.3698705061	4758.50548024552	12876.5546616622	10580.3410808868	43347.1934181157	50552.8935599656	82525.5608862534
M997	23.2	1130246	3-Oxocyclobutanecarboxylic acid	Organic oxygen compounds	Organooxygen compounds	Carbonyl compounds			23761-23-1	NEG	107583.726625292	146007.286641324	37329.9752728529	11185.6444541568	17320.8776513565	45394.9392533981	126576.454910024	135390.961096634	243011.994036541
M760	23.1	1850324	3-Chloro-4'-hydroxypropiophenone	Organic oxygen compounds	Organooxygen compounds	Carbonyl compounds			7182-38-9	POS	4113.07187768666	3939.68684731845	1598.30397040998	8865.54489090248	5559.37024857394	8661.73786086719	10930.6155415387	7364.93051643587	13869.4340324037
M667	222.6	2942754	cis-Hydroxyperhexiline	Organic oxygen compounds	Organooxygen compounds	Alcohols and polyols			917877-73-7	POS	208.850362047866	383.363921436973	2620.70219806731	2105.67098688404	3377.22195042769	278.503423614087	507.371735923741	240.652728728792	1.92870331943853
M636	212.1	3592082	Ethanone, 1-[5-ethyl-2-hydroxy-4-[[6-methyl-6-(2H-tetrazol-5-yl)heptyl]oxy]phenyl]-	Organic oxygen compounds	Organooxygen compounds	Carbonyl compounds			117690-79-6	NEG	12221.4161543399	9731.33478658686	18116.2682443329	5822.10965781798	5471.94957176616	6081.36547095419	10960.2750966734	5098.63055174032	6.29988716164832
M549	207.7	1882009	3-(2-Ethylhexoxy)propan-1-amine	Organic oxygen compounds	Organooxygen compounds	Ethers			5397-31-9	POS	1795.67275642767	417.036476393057	2468.94041258149	1.85842977707271	446.707839401432	3469.90767786469	5638.22524743545	1436.10377318125	969.952607385869
M458	206.5	1831031	cis-Pinonic acid	Organic oxygen compounds	Organooxygen compounds	Carbonyl compounds			473-72-3	NEG	8031.07374983022	10613.8738534622	5.73528524229078	13414.4538250622	23598.4882448032	5510.72145173043	11906.5809141993	16108.3156887887	6.29988716164832
M989	193.7	5263377	Picromycin	Organic oxygen compounds	Organooxygen compounds	Carbohydrates and carbohydrate conjugates			19721-56-3	POS	3444.25446421408	2492.58927718479	4371.55459803215	1416.26584061122	1567.81878769074	2522.37702095405	4238.28580570206	2286.92132936714	5523.44553912167
M359	192.9	1631116	4,4alpha,5,6-Tetrahydro-7-methyl-2(3H)-naphthalenone	Organic oxygen compounds	Organooxygen compounds	Carbonyl compounds		HMDB0039803	34545-88-5	POS	10916.5073320121	6701.26247358738	1460.64635555431	8957.56933862573	3997.25397825624	11555.7596308236	4192.65709939842	5519.57402728405	2952.27943614572
M834	192.9	429177	Phenethyl rutinoside	Organic oxygen compounds	Organooxygen compounds	Carbohydrates and carbohydrate conjugates		HMDB0032622	88510-08-1	NEG	1457467.85251096	1218058.22289969	287906.619368907	1327208.63939435	725124.570337602	1680912.5970625	700069.423000193	902963.040165325	519688.737540801
M607	192.6	205122	1-[4-Hydroxy-3-(3-methylbut-2-enyl)phenyl]ethanone	Organic oxygen compounds	Organooxygen compounds	Carbonyl compounds			26932-05-8	POS	4477.19040968559	3266.86846900693	405.195998311743	3506.6644383007	2027.73959993788	4552.96053454571	1832.61083496101	2569.44131773227	1378.26945030286
M1035	185.5	5671737	Eleuthoside B	Organic oxygen compounds	Organooxygen compounds	Carbohydrates and carbohydrate conjugates			194851-33-7	NEG	5.49003940230841	10192.5914335051	21145.0694435608	5004.35196767119	187.281426368293	21031.3991002955	25298.5809514869	15730.479383658	10101.663776927
M1175	181.3	2431227	Kanamycin	Organic oxygen compounds	Organooxygen compounds	Carbohydrates and carbohydrate conjugates	C01822	HMDB0015303	2251180	POS	6293.42117893575	7414.08379663349	348.459591479404	7705.15111229471	1984.59915352432	9571.60354285847	3051.95988652524	4002.09626257084	1904.50833149089
M569	181.2	4492026	Cediranib	Organic oxygen compounds	Organooxygen compounds	Ethers		HMDB0249749		NEG	366206.02587981	234005.332611358	131411.973361447	388343.528022502	227510.443958201	416944.608707403	209369.216621741	126578.461535497	167041.065570104
M691	175.6	4251124	3-Glucosyl-2,3',4,4',6-pentahydroxybenzophenone	Organic oxygen compounds	Organooxygen compounds	Carbohydrates and carbohydrate conjugates		HMDB0032645	92631-83-9	POS	1.92556008779307	1718.2120920127	1.79670718963174	3321.1784859325	2435.90322286643	2210.24860684081	3243.45010699124	3369.15886613162	2577.56725403395
M430	168.9	4151614	2-Phenylethyl 6-O-((2S,3R,4R)-3,4-dihydroxy-4-(hydroxymethyl)tetrahydrofuran-2-yl)-.beta.-D-glucopyranoside	Organic oxygen compounds	Organooxygen compounds	Carbohydrates and carbohydrate conjugates			126199-49-3	NEG	29941.2598009082	26725.8523138719	28869.1698196208	35907.7159321153	37425.3998007887	23610.2254625677	22469.2698262098	21445.0633256057	40461.4122817895
M618	167.2	4362236	Cadabicine	Organic oxygen compounds	Organooxygen compounds	Ethers		HMDB0033451	99964-83-7	POS	12024.6778724123	2878.36818700094	16285.6594422859	4015.69540400989	2021.23218505722	2821.59814976149	10134.695449495	2654.18418061927	8176.55955990656
M627	164.5	3591346	Junipediol A 8-glucoside	Organic oxygen compounds	Organooxygen compounds	Carbohydrates and carbohydrate conjugates			188894-18-0	NEG	26252.5664590923	16727.7921711302	5.73528524229078	30286.4880669339	48898.3896414629	11057.2788506587	51575.3811106575	10870.5234838874	30904.5662828306
M1038	162.5	5101799	Dide-O-methyl-4-O-alpha-D-glucopyranosylsimmondsin	Organic oxygen compounds	Organooxygen compounds	Carbohydrates and carbohydrate conjugates		HMDB0038329	370068-00-1	POS	1.92556008779307	1967.21138348935	1.79670718963174	3401.07764797235	3436382337702	1938.79239226697	3143.66761797499	2890.52923259685	3045.36138840462
M916	159.6	4651405	2'-Acetylsalicortin	Organic oxygen compounds	Organooxygen compounds	Carbohydrates and carbohydrate conjugates			113270-30-7	NEG	59443.4804813369	1547.80951701662	42424.4054544745	15428.9435408969	35751.7725618537	30044.2388388263	37950.4391908495	18939.5542769154	18695.4361809584
M1049	154.7	4611679	Verbasoside	Organic oxygen compounds	Organooxygen compounds	Carbohydrates and carbohydrate conjugates		HMDB0039233	61548-34-3	NEG	67266.4768960529	112877.927894571	117374.158391889	117112.59547266	175896.417451542	47920.8114985545	106502.008304815	67299.7239019301	93746.8656382009
M509	148.6	3571203	3-(3-(.beta.-D-Glucopyranosyloxy)-2-methoxyphenyl)propanoic acid	Organic oxygen compounds	Organooxygen compounds	Carbohydrates and carbohydrate conjugates				NEG	36782.8100368117	14705.0287066813	52775.2678975163	18511.8986405964	23197.5407928855	15691.8901778913	32824.1397555635	17014.7136297281	17380.0419039395
M939	144.6	2742017	tert-Butyl [(4R,6R)-6-(2-aminoethyl)-2,2-dimethyl-1,3-dioxan-4-yl]acetate	Organic oxygen compounds	Organooxygen compounds	Ethers			125995-13-3	POS	22007.5214925816	18326.2798175432	1.79670718963174	21376.1068517232	22040.1564236098	19152.9836381437	18091.4945422066	1.98176537558118	16143.0440061682
M291	0.7	1010961	2-Ethylbutanal	Organic oxygen compounds	Organic oxides			HMDB0031220	97-96-1	POS	7879.43860083445	6573.35304682336	5547.27280835108	6895.62785118141	4473.41146972303	7588.05764589695	4822.65788278164	6051.86130521316	5274.45855484716
M1076	262	4111491	6-O-(2-Methylpropanoyl)-.alpha.-D-glucopyranosyl .alpha.-D-glucopyranoside	Organic oxygen compounds	Organooxygen compounds	Carbohydrates and carbohydrate conjugates				NEG	1226.65360296496	4446.07352090405	2693.35834748306	7783.49882533939	14027.4357102805	2164.44986132438	1347.2567315492	8839.77146833248	6.29988716164832
M595	254	3332038	4-Deoxycohumulone	Organic oxygen compounds	Organooxygen compounds	Carbonyl compounds		HMDB0036623	5880-42-2	POS	14354.0987245961	24141.2747267127	17860.957492312	43061.7008587501	68357.6642917527	20749.5963764545	13988.002270247	20854.7932320068	65152.629179806
M965	176	4731669	2-Hydroxy-4-(prop-2-en-1-yl)phenyl 6-O-.beta.-D-glucopyranosyl-.beta.-D-glucopyranoside	Organic oxygen compounds	Organooxygen compounds	Carbohydrates and carbohydrate conjugates				NEG	41972.0280060214	40803.0547797279	5.73528524229078	26726.1016872628	22188.3962990066	26561.7742343153	50833.8973507858	34536.0428243989	62651.7618135386
M194	142	3271098	Androsin	Organic oxygen compounds	Organooxygen compounds	Carbohydrates and carbohydrate conjugates				NEG	5.49003940230841	24560.1415397825	39431.7430485187	21966.6814464936	15861.7332341429	16486.2858798943	26676.4532306353	29281.8320753172	36629.3274209356
M74	29	2740938	N-Acetylmuramic acid	Organic oxygen compounds	Organooxygen compounds	Carbohydrates and carbohydrate conjugates	C02713	HMDB0060493	2245794-62-9	NEG	44603.3364875553	40777.4151138192	35922.2213454123	46587.6542632767	5.71591834615375	40457.8847938047	30902.2655982816	37359.5803138138	57349.049404232
M1183	35.8	2309822	3-(4-Bromo-1H-pyrazol-1-yl)-2-methylpropanoic acid	Organohalogen compounds	Aryl halides	Aryl bromides			925607-95-0	NEG	121917.94941154	138716.80410602	111801.432860236	111186.813954875	100904.745091441	125770.334255385	5.29495159667351	124885.904346741	6.29988716164832
M338	20.2	1030059	2-Chloro-1H-imidazole	Organohalogen compounds	Aryl halides	Aryl chlorides			16265-04-6	POS	1.92556008779307	12169.0317342976	16266.7174110264	8070.71120357603	6529.89648069146	7262.01099930766	10332.8513057704	9151.3266984237	8168.07060785224
M1193	78.1	2050648	8-Nitro-7-methoxyisoquinoline	Organoheterocyclic compounds	Isoquinolines and derivatives				63485-75-6	POS	28176.8760173634	1.92607457962632	22891.3079630043	22335.8611455465	22829.3392753995	26375.2218384957	27206.7965066175	24618.6572743386	22381.0528123973
M275	64.1	1380801	1-Methylnicotinamide	Organoheterocyclic compounds	Pyridines and derivatives	Pyridinecarboxylic acids and derivatives	C02918	HMDB0000699	3106-60-3	POS	5123.10632809833	5783.90956858532	21926.6525126405	1013.88359964378	999.233540945496	14848.0995916651	14641.7730368505	14117.4702413017	1137.35812845165
M1176	6.2	2199777	3-[(Methylsulfonyl)amino]-2-thiophenecarboxylic acid	Organoheterocyclic compounds	Thiophenes	Thiophene carboxylic acids and derivatives			132864-57-4	NEG	5.49003940230841	201103.409705479	233059.194428996	206888.881576229	192124.436979824	192548.02106275	147883.748175737	195397.671097637	204602.941092116
M823	58.6	2340548	2-(1H-Pyrrol-1-yl)-5,6-dihydro-4H-cyclopenta[b]thiophene-3-carboxylic acid	Organoheterocyclic compounds	Thiophenes	Thiophene carboxylic acids and derivatives			26176-22-7	POS	40970.9828270377	41348.8199062534	41337.1255393107	44232.2836004696	42698.8614493705	45008.7435977265	39694.4421250601	48599.4602907883	42206.1821107855
M694	55.9	2000301	3-Chloro-9H-carbazole	Organoheterocyclic compounds	Indoles and derivatives	Carbazoles			2732-25-4	NEG	140664.685757559	147915.216834936	130795.289559914	141443.472320411	137882.434334915	136864.813227095	143170.125321947	143646.729284966	142763.250695631
M511	55.5	2020441	Thiabendazole	Organoheterocyclic compounds	Benzimidazoles		C07131	HMDB0014868	148-79-8	POS	71355.1647123206	67497.7247650118	70252.2861860463	67398.1813107283	67421.7407634242	68344.9403317082	1.76873924230577	67266.1457736704	68966.9634456613
M1169	55.3	2010505	2-(2-Thienyl)-1H-benzimidazole	Organoheterocyclic compounds	Benzimidazoles				3878-18-0	POS	18445.517336192	1.92607457962632	18412.7484430713	19048.3440350777	18693.0081628376	19206.038355716	18158.1439655926	17615.9623902848	18048.8205943482
M630	55.3	1540417	2-Aminopyridyl-5-thioamide	Organoheterocyclic compounds	Pyridines and derivatives	Aminopyridines and derivatives			53268-33-0	POS	90497.9750103188	1.92607457962632	1.79670718963174	86796.0715935578	87432.5542700107	88619.3117237687	85170.9625081282	1.98176537558118	88407.4054120277
M465	54.2	203083	1-Isopropyl-1H-benzimidazole-5-carboxylic acid	Organoheterocyclic compounds	Benzimidazoles				284673-16-1	NEG	213948.739236711	152874.76747166	111529.402599839	387770.445106355	377816.89887746	103948.74034659	121159.732696542	94171.6586247688	320471.788774706
M370	53.5	1880708	2-(1H-Pyrrol-1-yl)benzoic acid	Organoheterocyclic compounds	Pyrroles	Substituted pyrroles			10333-68-3	POS	61853.7137949637	60308.8573920504	47692.9717711577	100854.015447602	112442.035257645	33223.087039584	36042.001750925	35966.0507897164	95851.8334615138
M845	40.1	2301749	Icaridin	Organoheterocyclic compounds	Piperidines	Piperidinecarboxylic acids and derivatives			119515-38-7	POS	10207.0932022306	12728.8778604703	13534.8057985101	7366.16079960993	7678.1909535465	7925.18674722251	10807.951176816	1.98176537558118	14163.1454301615
M1091	39.8	1810285	5-Fluoro-1-benzofuran-2-carboxylic acid	Organoheterocyclic compounds	Benzofurans				89197-62-6	POS	1.92556008779307	31067.6067311843	28178.6005006194	27190.264421488	25517.7491572794	26819.2917608021	25421.5953368859	34592.105480962	25231.6844618396
M734	39.8	161066	6-Methylquinazolin-4(3H)-one	Organoheterocyclic compounds	Diazanaphthalenes	Benzodiazines			19181-53-4	POS	20922.9736065311	20433.9147272637	23007.103334842	16369.0778103052	17145.2982097858	14616.923681415	19665.6078785626	1.98176537558118	23513.4271959341
M256	39.7	1650408	1-Methylxanthine	Organoheterocyclic compounds	Imidazopyrimidines	Purines and purine derivatives	C16358	HMDB0010738	6136-37-4	NEG	22020.3585484859	35299.8333762621	25388.4939133908	32670.445674431	38344.3229288288	38198.0413620744	40435.9091084595	22768.3050236473	32060.696462125
M538	37.1	1800871	2-Dimethylamino-6-hydroxypurine	Organoheterocyclic compounds	Imidazopyrimidines	Purines and purine derivatives			1445-15-4	POS	20423.9984609746	18843.2940239894	4816.59612325074	4035.7611388548	4148.1821059746	10070.6752612093	18997.974270592	19172.4954972994	22465.0671586843
M445	356.1	1450972	Methyl 1-piperazinecarboxylate	Organoheterocyclic compounds	Diazinanes	Piperazines			50606-31-0	POS	323.175603440305	1170.33212854264	804.185156902529	4847916195591	1089.51896641897	557.028670545612	723.047637967545	628.380477135544	630.463830853692
M1052	353.2	3211838	9H-Purine-2,6-diamine, N6-(1R,2S,4S)-bicyclo[2.2.1]hept-2-yl-N2-phenyl-, rel-	Organoheterocyclic compounds	Imidazopyrimidines	Purines and purine derivatives			863202-33-9	POS	1.92556008779307	1423.67292334919	1353.03641692037	1530.30401005107	1411.59194766076	1842.14480219212	2110.21121162117	1448.4539629863	1415.52232735596
M735	35.4	279109	2-(1H-Indol-3-yl)-N-(4-methoxyphenyl)acetamide	Organoheterocyclic compounds	Indoles and derivatives	Indoles			57932-45-3	NEG	10834.9084276836	13204.8161215316	9333.65444281647	15568.4858800237	16643.3097115416	14751.3282928834	8836.66116528649	14564.3044638373	9533.1633579188
M412	341.2	1451332	1-(2-Methoxyethyl)piperazine	Organoheterocyclic compounds	Diazinanes	Piperazines			13484-40-7	POS	20041.833708074	16069.4245525527	14134.8407668328	17051.2976192012	1.85993543651155	17658.8218542378	14007.2071929816	13574.6099973683	15953.8205871694
M292	338.3	1711492	4-(4-Piperidinyl)morpholine	Organoheterocyclic compounds	Piperidines	Aminopiperidines			53617-35-9	POS	10446.3901611218	9325.21773021951	1.79670718963174	9100.82798295309	1.85993543651155	9652.93434679421	7902.52902939408	8213.57105179847	10471.9647885529
M377	333.3	1730852	4-Amino-5-tert-butyl-4H-1,2,4-triazole-3-thiol	Organoheterocyclic compounds	Azoles	Triazoles			73396-58-4	POS	1.92556008779307	12219.4722060499	11779.0390542252	12247.7360350459	11918.2667841353	12784.2206679825	12010.5462099177	1.98176537558118	13014.6145738175
M293	331.8	2983102	Tridemorph	Organoheterocyclic compounds	Oxazinanes	Morpholines	C11285	HMDB0031810	81412-43-3	POS	1801.63324930284	642.229991408548	1615952008352	2289.86072531471	2099.96336885493	1070.52150518569	871.429254940907	564.570411375539	1649.32109965239
M331	33.1	1600756	8-Methylquinolin-2(1H)-one	Organoheterocyclic compounds	Quinolines and derivatives	Quinolones and derivatives			4053-36-5	POS	65464.4850006447	6820.89013697952	34816.9420381525	16850.2016794594	1894.0674751565	21123.1129442135	46627.0105224821	35489.7167596202	973.902965007735
M664	325.5	2390856	Ethyl (2Z)-2-cyano-3-(1H-indol-3-yl)prop-2-enoate	Organoheterocyclic compounds	Indoles and derivatives	Indoles			250721-92-7	NEG	729.61870921012	983.333145342814	5.73528524229078	707.810855880292	614.161204907679	977.090203977832	812.176071714103	622.862667321173	6.29988716164832
M450	325.4	310.31	N-Hexadecanoylpyrrolidine	Organoheterocyclic compounds	Pyrrolidines	N-acylpyrrolidines		HMDB0032740	70974-48-0	POS	684736.597610412	358850.477238387	505714.925865235	802369.830442281	676765.276292017	474688.903016126	374755.418163356	266057.277840269	616140.903579415
M717	312.2	1589755	6-Amino-1,3,5-triazine-2,4-dithiol	Organoheterocyclic compounds	Triazines	Triazinethiones			2770-75-4	NEG	1776725.33874407	2603848.9181544	1772356.31804385	1685666.10426747	1817783.25540434	1705810.3575646	2218167.26983826	2316526.78220183	1837402.68541343
M1151	31.6	2299746	4,6-Dichloro-1H-indole-2-carboxylic acid	Organoheterocyclic compounds	Indoles and derivatives	Indolecarboxylic acids and derivatives			101861-63-6	POS	2362643571593	6343.76082785551	4793.9661636056	7496.1614076249	15579.0600840505	4794.02031196435	26077.8908048517	15492.8792671117	15939.045147439
M1061	31.5	2980609	5-Methyl-7-(pentafluoroethyl)-4,5,6,7-tetrahydropyrazolo[1,5-a]pyrimidine-2-carboxylic acid	Organoheterocyclic compounds	Pyrazolopyrimidines				712319-11-4	NEG	5.49003940230841	26747.0718263432	5.73528524229078	18654.832026408	22837.1900122838	8041.52393723298	35718.4085086227	7515.94970803715	10561.2616428645
M529	298.1	3792837	Antalarmin	Organoheterocyclic compounds	Pyrroles	Substituted pyrroles			157284-96-3	POS	1007.29610451378	1204.54474109019	21.3010815361749	1.85842977707271	522.569915998504	2127747170178	512.26745579281	1112.67014294283	1112.50200516721
M1085	297.2	5692735	19-O-Acetylchaetoglobosin D	Organoheterocyclic compounds	Isoindoles and derivatives	Isoindolines			80375-19-5	NEG	11712.6181424513	15811.1748761698	7246.02836658791	16584.652359518	9827.80292669181	11093.7658015628	7999.84925415629	11751.9238852039	4972.81015272896
M24	29.5	1360618	2-Aminopurine	Organoheterocyclic compounds	Imidazopyrimidines	Purines and purine derivatives		HMDB0245025		POS	18164.6056080157	12647.1038063777	17856.1126463254	38715.0956186192	62269.7553112473	11726.2437108732	12788.1538959122	22676.6777492524	68446.8668839296
M1001	284.6	2200775	Ethyl 5-fluoro-3-methyl-1H-indole-2-carboxylate	Organoheterocyclic compounds	Indoles and derivatives	Indolecarboxylic acids and derivatives			16382-19-7	NEG	1117.01223137431	123.752505760479	5.73528524229078	898.349356863362	2778.10768252835	1997.68294005661	29.6621452395039	27.9756012574216	6.29988716164832
M1080	28.4	3140642	2-[(4-Hydroxy-5,6-dimethylthieno[2,3-d]pyrimidin-2-yl)sulfanyl]-N-(2-hydroxyethyl)acetamide	Organoheterocyclic compounds	Thienopyrimidines				325476-35-5	POS	11585.193155757	7955.7333013427	6312.2029957868	6049.95672135833	9101.95522388177	7906.90499835704	8141.52172988639	6475.78395916497	10142.1018041938
M556	277.4	3352577	3-Hexadec-15-en-7-ynyl-4-hydroxy-5-methyloxolan-2-one	Organoheterocyclic compounds	Lactones	Gamma butyrolactones			1212151-36-4	POS	638.732809411631	891.285812625486	2483.34869562621	1890.45109872807	1749.23566965714	774.055962554531	1012.31620296602	905.371910924475	1.92870331943853
M518	270.9	3051662	4-tert-Butyl-N-(3-quinolinyl)benzamide	Organoheterocyclic compounds	Quinolines and derivatives				331850-72-7	POS	52952.7783603847	47974.0488970174	41329.7510668587	48485.3953181983	40177.9381503411	58319.7506500731	49072.1965117077	39369.7504978962	36168.8901266804
M593	270.9	1530482	2-Amino-4,5-dimethyl-3-thiophenecarbonitrile	Organoheterocyclic compounds	Thiophenes	Aminothiophenes			4651-94-9	POS	391476.934532179	367650.192995167	380814.563901018	402108.950112126	363514.600566804	429845.01202776	383746.94696825	327058.587502581	369167.599388409
M799	270.9	1710586	Propylthiouracil	Organoheterocyclic compounds	Diazines	Pyrimidines and pyrimidine derivatives	C07569	HMDB0014690	51-52-5	POS	8897.14846093887	8383.23332833113	8856.51601820756	9172.40622522521	7814.37676186593	9334.37484997285	8524.88243325992	7324.98633980042	8577.83214741727
M851	270.9	2131055	N-(4,5-Dihydro-1,3-thiazol-2-yl)cyclohexanecarboxamide	Organoheterocyclic compounds	Azolines	Thiazolines			72239-26-0	POS	30707.9506549725	28422.7496431509	30447.2353107475	31529.5670925933	28742.4605489367	32913.3177358302	30285.2354090372	25845.0835380631	28191.1456326451
M439	27.8	346223	2-[4-[4-(4-Amidinophenyl)piperazino]piperidino]acetic acid	Organoheterocyclic compounds	Diazinanes	Piperazines			150040-22-5	POS	4803.56305890966	4681.84489522592	2671.60247979312	4713.04788140494	3742.22055286744	3110.86920266982	2751.22212332332	4147.36616764115	2924.85221445558
M574	27.2	2030201	6-(Trifluoromethyl)-1H-pyrazolo[3,4-d]pyrimidin-4-ol	Organoheterocyclic compounds	Pyrazolopyrimidines	Pyrazolo[3,4-d]pyrimidines			1780-79-6	NEG	192419.048949425	244772.160946309	61363.0778183423	334292.463196666	293838.607313648	366027.346404613	210590.518859103	202864.61938015	159325.420358158
M118	27.1	1520567	2-Hydroxyadenine	Organoheterocyclic compounds	Imidazopyrimidines	Purines and purine derivatives		HMDB0000403	3373-53-3	POS	3831.18015989657	3640.71811948911	4174.38798696101	8916.98734610496	13045.8552386646	5064.6232464136	7361.22907112996	5590.44914738254	13615.7286848302
M912	268.7	3232229	5-(Tetradecyloxy)-2-furoic acid	Organoheterocyclic compounds	Furans	Furoic acid and derivatives			54857-86-2	NEG	5762.19472632166	10624.4768069528	9151.01715632555	13313.6228892905	16562.2602368182	9654.72850676586	13018.4914543312	10099.9663470569	14396.7771630796
M687	266.3	3662097	5-O-Desmethyldonepezil	Organoheterocyclic compounds	Piperidines	Benzylpiperidines		HMDB0013958		POS	11402.8346348664	10744.8539382202	1182.32100360288	5112.6272469286	3446.23302509684	6528.15870065983	7331.12794654319	4257.53644028082	1114.9943106456
M385	264.9	2060619	Methyl 7-fluoro-3-methyl-1H-indole-2-carboxylate	Organoheterocyclic compounds	Indoles and derivatives	Indolecarboxylic acids and derivatives			1255147-47-7	NEG	1285.83286451802	6.24148719306445	5.73528524229078	3953.99510565919	861.914499965679	125.055105545927	35.5120925600317	174.493498776905	113.586524886635
M772	261.1	2091182	N-Cyclohexyl-N'-(1H-tetraazol-5-yl)urea	Organoheterocyclic compounds	Azoles	Tetrazoles			501003-91-4	NEG	5.49003940230841	6.24148719306445	14817.0678609608	5400.2438255773	4386.02130303218	5.39295025753176	9610.85297208888	5436.51792075729	6.29988716164832
M910	26.9	1309994	5-Methyl-3-thiophenethiol	Organoheterocyclic compounds	Heteroaromatic compounds			HMDB0039788	2634-17-5	POS	7738.90160950536	8970.0916276268	1.79670718963174	7410.18779648908	9432.4560358296	8194.43042994334	11357.0663189578	12074.6963745813	9405.80600036046
M1032	26.8	1770232	2-Amino-6-sulfanyl-3,5-pyridinedicarbonitrile	Organoheterocyclic compounds	Pyridines and derivatives	3-pyridinecarbonitriles			111971-56-3	POS	22068.372418896	35551.7773213168	30462.3567157888	5629.83073452585	6104.24956312221	16486.2831537622	39149.2372271649	47588.2235558277	52010.739212288
M334	26.7	860963	Piperidine	Organoheterocyclic compounds	Piperidines		C01746	HMDB0034301	110-89-4	POS	95423.7025134349	94950.4645918976	115802.337774994	263642.43760829	246366.983027897	47693.322983494	55418.7328592657	56549.8574452316	267179.489188095
M1062	26.5	2580496	2-(2,4-Dihydroxy-5-pyrimidinyl)-1H-isoindole-1,3(2H)-dione	Organoheterocyclic compounds	Isoindoles and derivatives	Isoindolines			59007-52-2	POS	18247.9086400442	11703.4890707108	1.79670718963174	5520.82508441853	7133.60008130106	15705.7022509397	13786.3904088386	17138.7319112952	1.92870331943853
M1072	26.4	3470229	Dehydro-L-(+)-ascorbic acid dimer	Organoheterocyclic compounds	Furofurans	Isosorbides			72691-25-9	NEG	5.49003940230841	50893.7450394411	5.73528524229078	32670.0897470726	42854.7224467506	36707.283585656	27953.1437578954	16311.711753058	39508.2273303799
M1112	26.3	2910199	5-(4-Acetoxy-3-oxo-1-butynyl)-2,2'-bithiophene	Organoheterocyclic compounds	Bi- and oligothiophenes			HMDB0038459	1222-83-9	POS	212959.736984559	146970.500801915	195053.982142378	109305.796949023	140201.11223963	98650.4241921104	189461.367430688	70241.4761491317	142673.314459837
M1158	257.8	3641954	Levofloxacin	Organoheterocyclic compounds	Quinolines and derivatives	Quinoline carboxylic acids	C07660	HMDB0001929	100986-85-4	NEG	275275.355855487	265009.725458904	5.73528524229078	349312.744061663	317554.551101787	137467.428257262	5.29495159667351	330074.212832263	301918.432983737
M975	252.9	3263056	4-Palmitoylmorpholine	Organoheterocyclic compounds	Oxazinanes	Morpholines			5299-68-3	POS	4510.63119630853	6657.51450231495	1.79670718963174	6783.68984691445	8321.16895297322	3254.28394236593	4017.79478027371	3125.57366178113	1.92870331943853
M354	251.3	1721694	1,2,2,6,6-Pentamethyl-4-piperidinol	Organoheterocyclic compounds	Piperidines				2403-89-6	POS	24151.9162733733	27139.6238948064	28340.8204594276	1.85842977707271	31469.5802128438	36200.5366055627	3507974037677	34113.8717019997	27939.4693902047
M1166	250.2	3561724	1H-Indazole-3-carboxamide, N-1-naphthalenyl-1-pentyl-	Organoheterocyclic compounds	Benzopyrazoles	Indazoles			1391484-80-2	NEG	7303.99232675407	12339.1905503516	13820.8580348573	9608.50204385121	10405.0782469925	14689.1947960886	14413.8099390021	6881.94820140241	10893.8166195602
M688	250.2	2361059	1-(2-Fluorobenzyl)-4-piperidinecarboxylic acid	Organoheterocyclic compounds	Piperidines	Benzylpiperidines			901313-43-7	NEG	12438.0329033016	23565.445921398	26468.2471915449	17424.4867180055	19908.8345929617	26330.8347538239	25957.3912548628	13075.4807013836	20836.6617205946
M737	25.8	2170191	6-(Difluoromethoxy)-1H-benzimidazole-2-thiol	Organoheterocyclic compounds	Benzimidazoles				97963-62-7	POS	170489.866029147	108333.918211528	124478.746863112	69301.7008690534	77054.8974036686	67468.2111810357	109128.58935878	60072.3189603806	107224.586739939
M122	25.4	720807	Pyrrolidine	Organoheterocyclic compounds	Pyrrolidines			HMDB0031641	123-75-1	POS	30012.5046063722	35340.4770688588	17940.7732195238	39327.7091250921	42405.0558156346	17151.6991657089	20454.1099572153	21054.2560216684	51591.8437987831
M885	25.4	3321336	2-[(5,6-Diphenylfuro[2,3-d]pyrimidin-4-yl)amino]ethanol	Organoheterocyclic compounds	Furans	Diphenylfurans			380348-87-8	POS	55110.0504736074	32492.191379353	50666.4089186209	29671.3341453911	41338.3993544232	33446.2491264651	37402.8063482566	32613.0877049596	44076.2643695155
M788	24.9	2470422	1-(4-Chlorophenyl)-1,5-dihydro-4H-pyrazolo[3,4-d]pyrimidin-4-one	Organoheterocyclic compounds	Azoles	Pyrazoles			5334-29-2	POS	70799.1909063676	74089.785848961	16945.2194823767	48383.7600228037	48505.2177170402	66421.0770728822	26173.1647439616	44821.297485907	2925.93629548849
M696	24.6	2730813	Phenylthiohydantoin L-histidine	Organoheterocyclic compounds	Azolidines	Imidazolidines			29635-98-1	POS	232033.80539087	139894.861722221	28421.2490096908	2900.08061548362	6147.73059313862	48183.6800128707	139093.799042776	113970.057193671	180784.132733768
M135	24.2	1830499	3-Methyluric acid	Organoheterocyclic compounds	Imidazopyrimidines	Purines and purine derivatives		HMDB0001970	605-99-2	POS	1.92556008779307	64646.2627191831	24783.6379757004	6890.17145486937	9858.46846290049	31675.7480805981	57274.9936061322	51032.0457259495	75702.8950914219
M166	24.2	1830499	9-Methyluric acid	Organoheterocyclic compounds	Imidazopyrimidines	Purines and purine derivatives		HMDB0001973	55441-71-9	POS	1.92556008779307	64646.2627191831	24783.6379757004	6890.17145486937	9858.46846290049	31675.7480805981	57274.9936061322	51032.0457259495	75702.8950914219
M253	24.2	1830499	1-Methyluric acid	Organoheterocyclic compounds	Imidazopyrimidines	Purines and purine derivatives	C16359	HMDB0003099	708-79-2	POS	1.92556008779307	64646.2627191831	24783.6379757004	6890.17145486937	9858.46846290049	31675.7480805981	57274.9936061322	51032.0457259495	75702.8950914219
M454	239.8	2230287	5-(3-Chlorophenyl)-5-methylimidazolidine-2,4-dione	Organoheterocyclic compounds	Azolidines	Imidazolidines			1843021	NEG	57954.8564419681	6.24148719306445	73602.112838389	57046.3271748078	63875.4923946094	52956.3762543797	62643.511536084	96079.206011925	76526.4143094482
M1097	237.4	2970475	Dye X-5380-110B	Organoheterocyclic compounds	Benzothiazoles				803615-87-4	NEG	17395.624518882	6.24148719306445	18026.5988121724	17782.565333483	18375.3206363456	17106.2681177942	17607.2908205844	5.95550397078371	21149.419192061
M584	236.9	4091616	9-Hydroxycalabaxanthone	Organoheterocyclic compounds	Benzopyrans	1-benzopyrans		HMDB0031920	35349-68-9	POS	987.281124184252	1457.49314280562	2117.96989063755	1.85842977707271	1.85993543651155	3087.7421267923	1014.63365815707	2380.73634549227	2865.41369497004
M853	236.3	3002321	2-Undecyl-4(1H)-quinolinone	Organoheterocyclic compounds	Quinolines and derivatives	Quinolones and derivatives		HMDB0032996	56183-46-1	POS	2138.75490794068	1.92607457962632	1.79670718963174	3125.45263518635	846.65401281354	2411.1073064081	6579.70271060186	1909.35692252629	2866.20994957363
M862	231.4	490116	6H-Thieno[3,2-f][1,2,4]triazolo[4,3-a][1,4]diazepine-6-acetamide, 4-(4-chlorophenyl)-N-(4-hydroxyphenyl)-2,3,9-trimethyl-, (6S)-	Organoheterocyclic compounds	Thienodiazepines				202590-98-5	NEG	5.49003940230841	6.24148719306445	5.73528524229078	16395.7455447218	5.71591834615375	5.39295025753176	2304.00585782295	1651.36423232984	6.29988716164832
M532	230.9	387192	3-[3-(2-Piperidinoethoxy)phenyl]-5-(1H-1,2,4-triazol-5-yl)-1H-indazole	Organoheterocyclic compounds	Azoles	Pyrazoles			395104-30-0	NEG	4850.02798942494	7485.72012532393	3169.35481892166	9295.95584607665	9353.97479519857	6990.37331585806	3957.80428909021	6751.69635686163	6.29988716164832
M742	22.6	2360793	(1Z)-1-(3-Ethyl-5-hydroxy-1,3-benzothiazol-2-ylidene)acetone	Organoheterocyclic compounds	Benzothiazoles				1169755-45-6	POS	1.92556008779307	3791.73319571366	1.79670718963174	6990.90808672649	204.621169889769	3836.53202338023	1023.41672601093	7153.38899089906	2512.03256631274
M457	216.7	3622692	1,5-Hexanediol, 6-[6-[(1E,3R,5Z)-3-hydroxy-1,5-undecadien-1-yl]-2-pyridinyl]-, (5S)-	Organoheterocyclic compounds	Pyridines and derivatives				119477-85-9	POS	2112.66880394939	5216.81833202953	1.79670718963174	1896.34407894985	2671.48697917578	1004.99312803781	2333.47298757877	1059.31369903439	1.92870331943853
M390	215.4	3061847	Ethanone, 1-(1-pentyl-1H-indol-3-yl)-2-phenyl-	Organoheterocyclic compounds	Indoles and derivatives	Phenylacetylindoles			864445-37-4	POS	95.2174528212346	122.272144293797	1.79670718963174	760.463607533532	731.498293310239	148.975892265188	774.590174080223	101.520992015633	1574.21501644715
M391	214.9	3122317	4-Penten-1-one, 3,3,4-trimethyl-1-(1-pentyl-1H-indol-3-yl)-	Organoheterocyclic compounds	Indoles and derivatives	N-alkylindoles			1609273-88-2	POS	14932.262855435	8833.04994878497	48104.9885358604	23659.1732333859	29820.5734698207	11559.5092527753	50944.0998609601	6995.45338025589	37746.887754818
M1057	209.5	5312697	4-(2-Oxo-1,2,3,4-tetrahydroquinolin-6-yl)oxycilostazol	Organoheterocyclic compounds	Quinolines and derivatives	Quinolones and derivatives			1796891-27-4	POS	1734.98249846307	2094.96957965799	1.79670718963174	1.85842977707271	2598.71555641144	1615.2218889863	1928.00173392351	1154.7342166091	1987.95931312164
M928	206.7	3871579	Antibiotic WB	Organoheterocyclic compounds	Azaphilones				247919-66-0	POS	196.446143434199	242.628618235414	113.841342123117	774.955156530579	1.85993543651155	303.428773613847	88.4151855946621	192.929424953442	735.220545048005
M782	205.9	4472093	Pyrimido[4,5-b]quinoline-2,4(3H,10H)-dione, 7-nitro-10-octyl-3-phenyl-	Organoheterocyclic compounds	Quinolines and derivatives	Nitroquinolines and derivatives			137346-42-0	POS	1.92556008779307	1.92607457962632	235.396991745083	1.85842977707271	1.85993543651155	254.455865618658	236.770614123439	1.98176537558118	271.430372965714
M615	203.9	2170032	3-Pyridinecarbonitrile, 1,2-dihydro-4-methyl-2-thioxo-6-(trifluoromethyl)-	Organoheterocyclic compounds	Pyridines and derivatives	3-pyridinecarbonitriles			182127-90-8	NEG	31538.6502172408	111882.757610218	88434.9278658798	85808.9309848335	5.71591834615375	5.39295025753176	5.29495159667351	95235.0089105584	81608.2883596365
M626	200.4	2359741	6-Bromo-2-methyl-4(1H)-quinolinone	Organoheterocyclic compounds	Quinolines and derivatives	Quinolones and derivatives			103030-28-0	NEG	11754.5930154615	89720.739172529	31816.463789334	57026.6111164593	50151.4386723214	15981.6391371252	7513.40939605295	7934.4920708474	80885.5581899671
M663	20.5	2010257	2-Hydroxy-6-methyl-4-(trifluoromethyl)nicotinonitrile	Organoheterocyclic compounds	Pyridines and derivatives	3-pyridinecarbonitriles			654-49-9	NEG	1003973.97995929	780976.429676441	1023389.76641289	482854.589747783	438174.814769873	407798.881658095	695992.287823112	606396.642531544	569098.055553531
M762	20.2	2430201	3-(Methylsulfanyl)-4-oxo-4,5,6,7-tetrahydro-2-benzothiophene-1-carboxylic acid	Organoheterocyclic compounds	Thiophenes	Thiophene carboxylic acids and derivatives			168279-58-1	POS	1.92556008779307	8705.24346584358	13301.7094191926	2667.33686315729	1523.0594476721	2563.73678671002	7141.62421522336	4878.01011066006	3123.68244805378
M1093	20.1	1190188	Dihydro-4-mercapto-3(2H)-furanone	Organoheterocyclic compounds	Dihydrofurans	Furanones		HMDB0039786	56078-98-9	POS	1.92556008779307	66105.8520513363	86561.4490509474	46050.4271563736	37337.081114431	43699.8659067366	57856.3522774763	52738.8820533412	45111.8229055079
M1196	197.3	2090457	2-Isonicotinoyl-N-methylhydrazinecarbothioamide	Organoheterocyclic compounds	Pyridines and derivatives	Pyridinecarboxylic acids and derivatives			4406-96-6	NEG	139175.858378818	160168.597115845	151352.77345215	146336.898818961	145223.045878623	147362.152069394	146461.613820684	158725.992313282	151719.210264377
M1197	196.4	1840029	Saccharine	Organoheterocyclic compounds	Benzothiazoles				29769	POS	26341.145398135	30694.0102990502	28120.0946467294	20816.4473662725	1.85993543651155	31004.9896754176	27366.080778111	33237.1669014951	9733.20282890994
M1058	193.2	3291053	6-Phenyl-1-(4-pyridinylmethyl)-1H-pyrazolo[3,4-b]pyridine-4-carboxylic acid	Organoheterocyclic compounds	Pyridines and derivatives	Phenylpyridines			869464-83-5	NEG	5.49003940230841	817.067432644837	498.29861047424	320.989566619875	387.697556429956	231.858180785865	840.616496692287	569.267906668962	6.29988716164832
M1067	192.6	2350722	Ethyl 5-nitro-1H-indole-2-carboxylate	Organoheterocyclic compounds	Indoles and derivatives	Indolecarboxylic acids and derivatives			16732-57-3	POS	5659.85713513803	3946.7891509873	346.362737578633	4225.74942395256	2215.70437468004	6296.39352583033	1883.69407042072	2621.54930818199	1045.91903551149
M1047	190.4	439153	[5-chloro-3-[(1E,3E)-3,5-dimethylhepta-1,3-dienyl]-8a-hydroxy-1-methoxy-7-methyl-6,8-dioxo-1H-isochromen-7-yl] acetate	Organoheterocyclic compounds	Azaphilones				1798411-14-9	POS	21169.0072548201	10118.858004813	1.79670718963174	21348.9719367455	22899.6078370399	18470.1053615932	14144.5180364757	11994.0973622607	16320.4251836996
M1127	19.8	1430553	2,5-Diamino-4,6-dihydroxypyrimidine	Organoheterocyclic compounds	Diazines	Pyrimidines and pyrimidine derivatives			40769-69-5	POS	1.92556008779307	93250.7149682553	144749.961548912	68784.8860659349	60542.4090014206	68006.7222931426	100548.346294381	76027.3673483113	76669.785244788
M652	19.8	201097	2-[(1,2-Dimethyl-4-nitro-1H-imidazol-5-yl)amino]ethanol	Organoheterocyclic compounds	Azoles	Imidazoles			21677-65-6	POS	1.92556008779307	98105.7616805142	123426.488013458	65462.9143079612	56637.4156477396	63438.1902351015	91696.7109881136	84639.7263385145	69863.9938499233
M744	19.8	1650508	2-Mercaptomethylbenzimidazole	Organoheterocyclic compounds	Benzimidazoles				53988-10-6	POS	95229.5999944128	72275.9449920246	70782.1841602104	37469.6977500139	43782.1066126539	36909.8661343692	56368.9122625017	48973.7813670749	49091.7779043025
M763	19.8	2050738	1-(Chloroacetyl)-4-piperidinecarboxamide	Organoheterocyclic compounds	Piperidines	N-acylpiperidines			375359-83-4	POS	1.92556008779307	15424.2605883479	25107.5056315011	11504.3999266198	8838.36948890096	10438.1434410756	16727.8784942869	12117.0079213529	8723.91655825303
M826	19.8	1420349	2-Fluoronicotinic acid	Organoheterocyclic compounds	Pyridines and derivatives	Pyridinecarboxylic acids and derivatives			393-55-5	POS	428120.282306839	297971.257239952	336742.715908897	181708.062579696	179992.195725391	172642.323306013	243858.678420428	216179.502661284	239629.148575137
M483	189.1	3411389	4H-Pyrrolo[3,2-c]pyridin-4-one, 1,5,6,7-tetrahydro-2-[2-(3-quinolinyl)-4-pyridinyl]-	Organoheterocyclic compounds	Pyridines and derivatives	Bipyridines and oligopyridines			724711-21-1	POS	1.92556008779307	1662.32281708508	2297.98684152281	1474.48373286737	1310.64559105526	96.9273573313125	3732.15187388519	1337.69535933092	6160.11245789785
M362	187.8	2840951	2-Amino-4-(4-chlorophenyl)-5,6,7,8-tetrahydro-3-quinolinecarbonitrile	Organoheterocyclic compounds	Quinolines and derivatives	Phenylquinolines			164026-59-9	POS	1679.98684907013	1179.45917713461	1.79670718963174	2456.42903077383	1513.10420497022	930.623855805999	1675.22407659852	1002.06773942932	1391.55161383147
M669	187.8	3291399	4-[4-[[(1R)-1-Phenylethyl]amino]-7H-pyrrolo[2,3-d]pyrimidin-6-yl]phenol	Organoheterocyclic compounds	Pyrroles	Substituted pyrroles			187724-61-4	NEG	5.49003940230841	50381.484823451	78370.926588649	85509.3919919381	75491.8312683246	28443.0309422061	91746.1141936361	54717.1164312216	6.29988716164832
M1100	187.3	5852169	Stauprimide	Organoheterocyclic compounds	Indoles and derivatives	Carbazoles			154589-96-5	POS	7421.5230467486	4392.46570491204	4396.48846424954	4960.94218585036	6710.9319098158	5570.50036507602	3837.33123385595	4368.14805025517	4206.48547241092
M753	186.4	2891661	6,7,8,9,14,15-Hexahydro-7-methyl-5H-indolo[3,2-f][3]benzazecine	Organoheterocyclic compounds	Indoles and derivatives	Indoles			274694-98-3	NEG	3077.00822587897	8774.57196523676	1009963354701	11394.3343842968	14387.3502749295	5.39295025753176	4365.54004281193	5441.05602897329	7555.49280502153
M679	183.8	2229525	6-Bromo-4(1H)-quinazolinone	Organoheterocyclic compounds	Diazanaphthalenes	Benzodiazines			32084-59-6	NEG	54028.3405531489	71120.4317827815	66356.6888200814	70422.6429884441	5.71591834615375	5.39295025753176	61185.7641210093	48870.3114026597	62278.6237477404
M157	181.3	225112	1-Methyl-6-phenyl-1H-imidazo[4,5-b]pyridin-2-amine	Organoheterocyclic compounds	Pyridines and derivatives	Phenylpyridines	C16038	HMDB0041008	105650-23-5	POS	13692.9521800487	15075.563546677	504.670647981308	16382.9158717735	4148.21296565281	21329.3962102261	6310.46920577332	8487.1100136765	3786.88542304684
M659	181.3	2220648	5-Amino-1-(2-fluorophenyl)-1H-pyrazole-4-carboxylic acid	Organoheterocyclic compounds	Azoles	Pyrazoles			618091-61-5	POS	8325.63925901104	9788.52890711101	859.15450191715	10663.7646073814	3398.69636105068	13411.3223528737	4220.01006375328	6269.60580804508	3083.28477388957
M796	178.3	2800637	Cidofovir	Organoheterocyclic compounds	Diazines	Pyrimidines and pyrimidine derivatives	C06909	HMDB0014513	113852-37-2	POS	29804.3088907915	19290.0285119682	1.79670718963174	37072.8012178032	38762.9667571987	13575.8667952174	17612.3585897039	15972.3131292167	33712.9550667315
M1116	178.2	3540858	Eupolyphagin	Organoheterocyclic compounds	Diazanaphthalenes	Benzodiazines			1449779-16-1	NEG	29412.6583173652	46142.6044492457	5.73528524229078	11395.9138580905	14317.0523252042	22067.5171235392	34571.0339621939	17843.6110844164	6.29988716164832
M1013	177.5	3460742	4H-Cyclopenta[b]thiophene-3-carboxylic acid, 2-[(1,3-benzodioxol-5-ylcarbonyl)amino]-5,6-dihydro-, methyl ester	Organoheterocyclic compounds	Benzodioxoles				445284-37-7	POS	550.310642928272	732.009673905053	1321.52523726724	2383.31010506366	1.85993543651155	676.305189854267	177.244007275577	92.0434961255745	1667.45851702224
M1189	175.1	2361128	N-(3-Methylphenyl)-4-quinazolinamine	Organoheterocyclic compounds	Diazanaphthalenes	Benzodiazines			111157-71-2	POS	12793.0631579166	12841.742304879	9767.40554203907	12583.0556221175	10907.9424368648	12097.0017934501	13380.0883799837	13944.895038415	10888.1817140809
M1130	171.9	538229	2,3,9,10,11,12-Hexahydro-10S-hydroxy-9-methyl-1-oxo-9R,12S-epoxy-1H-diindolo[1,2,3-fg:3',2',1'-kl]pyrrolo[3,4-i][1,6]benzodiazocine-10-carboxylic acid, hexyl ester	Organoheterocyclic compounds	Indoles and derivatives	Carbazoles			108068-98-0	POS	54601.7072833873	14004.2239511539	36896.3391026904	22036.6041408598	20974.5759483815	12822.223155617	32279.2013517104	21315.4180294058	2840444498682
M229	171.3	4901879	Grapiprant	Organoheterocyclic compounds	Azoles	Imidazoles		HMDB0252937		NEG	731.220069823816	190.539596694525	5.73528524229078	1122.44915316017	615.725110511172	5.39295025753176	621.320895929292	1168.26978612985	6.29988716164832
M808	17.7	1919715	2-Amino-4,6-dichloropyrimidine-5-carbaldehyde	Organoheterocyclic compounds	Diazines	Pyrimidines and pyrimidine derivatives			5604-46-6	POS	4988.0902120994	6850.40593797637	6741.1162919408	7145.30288239047	6612.2711755369	5130.46744393179	6411.99136061215	6996.73038748915	5836.89213304263
M798	164.3	4002177	Quinacrine	Organoheterocyclic compounds	Quinolines and derivatives	Benzoquinolines			83-89-6	POS	8087.67191217735	5814.18686643778	3103.47375992252	5513.63346895145	6653.40082401371	5219.44936862568	4075.53973611024	7960.72835099797	1.92870331943853
M1118	164.1	4230908	Spiro[isobenzofuran-1(3H),9'-[9H]xanthen]-3-one, 3'-hydroxy-6'-(4-hydroxyphenoxy)-	Organoheterocyclic compounds	Benzopyrans	1-benzopyrans			359010-69-8	NEG	5.49003940230841	11960.1100953723	44449.775395588	15370.5385629835	14795.4681122618	23071.7262972483	27036.0193941857	14711.8713374339	7613.79311450601
M1037	163.4	3241699	N'-(3,3-Dimethyl-3,4-dihydro-1-isoquinolinyl)-4-methoxybenzohydrazide	Organoheterocyclic compounds	Dihydroisoquinolines				364051-10-5	POS	1936.44925120364	1.92607457962632	1311.16625550681	1.85842977707271	1942.99580576892	1439.81254736332	695.271799737031	1388.69240417977	710.86291954636
M1108	161.3	2060466	5-(4-chlorophenyl)-4-pyrimidinyl-4-amine	Organoheterocyclic compounds	Diazines	Pyrimidines and pyrimidine derivatives			35202-25-6	POS	7648.29944196729	2733.80037078585	3939.03159140245	254.676280452163	1.85993543651155	4277.39862314177	5843.92722476624	3390.56390988125	280.989432882529
M325	159.4	3051022	6-Methoxy-alpha-pyrufuran	Organoheterocyclic compounds	Benzofurans	Dibenzofurans		HMDB0041294	167278-44-6	POS	10949.0940164804	3625.96698789512	7693.89897251579	3513.10114593365	8185.83300361436	6933.3053618045	8119.50530579175	4089.14756376115	4484.44778377746
M650	157.9	3760996	1-(3-Nitrophenyl)-3-(4-pyridylmethyl)pyrido[2,3-d]pyrimidine-2,4-dione	Organoheterocyclic compounds	Pyridopyrimidines	Pyrido[2,3-d]pyrimidines			152814-89-6	POS	1608.9123600281	3997.67336778151	1.79670718963174	1790.56896145223	891.498180810152	3600.63502457279	908.80451364176	1794.44355924855	511.684746976554
M770	156.8	186034	4-Amino-2-(methylsulfanyl)-5-pyrimidinecarboxylic acid	Organoheterocyclic compounds	Diazines	Pyrimidines and pyrimidine derivatives			771-81-3	POS	13629.8929225979	11521.0036578959	11004.4083270079	1.85842977707271	11689.7455975309	1.93222034922998	12631.6108942982	11668.0227623188	11032.5393511223
M1070	156.6	4962446	Silodosin	Organoheterocyclic compounds	Indoles and derivatives	Indolecarboxylic acids and derivatives			160970-54-7	POS	3250.04522954124	1084.41932886123	4336.73673851888	3143.66844313674	1.85993543651155	1507.12002954082	7554.00488414334	1179.96780317495	1269.86006766694
M844	156.6	3402597	Methanone, (1-heptyl-1H-indol-3-yl)(2,2,3,3-tetramethylcyclopropyl)-	Organoheterocyclic compounds	Indoles and derivatives	N-alkylindoles			1616469-06-7	POS	9600.86196153975	1.92607457962632	10049.9935567962	262.716018496336	353.958881688947	526.570710438269	1570.87958013157	1.98176537558118	489.852555388615
M1181	156.5	5422242	Saracatinib	Organoheterocyclic compounds	Diazanaphthalenes	Benzodiazines		HMDB0257490		POS	1.92556008779307	5025.20380390207	1.79670718963174	5533.16487595155	5114.0525565897	4379.6929047409	7066.24744645757	5978.10822809518	6272.71226449397
M938	155.7	4231803	Isochapelieric acid	Organoheterocyclic compounds	Benzopyrans	1-benzopyrans			90866-13-0	POS	10549.7626674239	9705.97808641119	4052.68382351464	7468.09158506966	5133.31084864233	11766.9060499368	4755.45999916131	5736.31987951346	7306.84830303008
M507	154.8	2982014	N-Cyclopentyl-2-(1-piperazinyl)-4-quinazolinamine	Organoheterocyclic compounds	Diazinanes	Piperazines			443327-47-7	POS	3982.79597481961	2890.20786190909	3779.8727427463	5136.05284981328	4219.00115707981	2085.08713881807	2054.89631353621	2217.87907083639	2637.76997749898
M1102	154.3	221057	Methyl 6-nitro-1H-indole-2-carboxylate	Organoheterocyclic compounds	Indoles and derivatives	Indolecarboxylic acids and derivatives			136818-66-1	POS	1804.63059297707	2666.39470165294	3200.10386943397	3024.92359575571	1.85993543651155	1274.5476295387	2472.98193478345	1844.3283153041	2342.26914792601
M728	154.2	4011458	Benzenesulfonamide, 4-[[6-(cyclohexylmethoxy)-9H-purin-2-yl]amino]-	Organoheterocyclic compounds	Imidazopyrimidines	Purines and purine derivatives			444722-95-6	NEG	145256.573743899	219406.049181134	240908.743347811	232204.877645909	347717.631724205	96605.1835917175	219535.071998674	133505.819128387	191809.586352755
M590	152.9	4041556	Perphenazine	Organoheterocyclic compounds	Benzothiazines	Phenothiazines	C07427	HMDB0014988	58-39-9	POS	1.92556008779307	4290.58806311413	5217.54069281538	5282.09590789261	5705.05688039876	3891.8260428735	3603.93311188499	2702.29939735539	4647.99609238804
M951	152.8	4351837	Olaparib	Organoheterocyclic compounds	Diazanaphthalenes	Benzodiazines		HMDB0255929		POS	2322.80250649447	1185.26599198371	157.51547620555	1462.75731299788	1261.19008234767	853.362402424292	465.782377206804	1738.02571628978	2626.61594265013
M551	150.1	4841557	Canertinib	Organoheterocyclic compounds	Diazanaphthalenes	Benzodiazines		HMDB0249583		NEG	995.625330427794	2460.21438976851	5.73528524229078	144.524692509866	156.194828802623	1670.70612065559	491.973677429269	885.984281403453	352.661345031038
M1015	148.7	5423249	1H-Indazole-4-carboxamide, N-[(1,2-dihydro-6-methyl-2-oxo-4-propyl-3-pyridinyl)methyl]-1-(1-methylethyl)-6-[2-(4-methyl-1-piperazinyl)-4-pyridinyl]-	Organoheterocyclic compounds	Diazinanes	Piperazines			1346704-33-3	POS	627.965937414058	286.137652130869	992.193270266317	393.659866787053	151.361072146529	209.568565960514	254.89159374214	143.08143864828	619.608113623763
M1040	148.7	3741445	Prochlorperazine	Organoheterocyclic compounds	Benzothiazines	Phenothiazines	C07403	HMDB0014577	58-38-8	POS	1.92556008779307	2510.68461558028	2665.67743026583	1513.35425060614	1.85993543651155	2158.19555124335	1394.76751330924	812.658334296824	1166.34827769792
M1179	147.4	3901767	Balofloxacin	Organoheterocyclic compounds	Quinolines and derivatives	Quinoline carboxylic acids			127294-70-6	POS	7071.25545100442	5334.63785096057	1.79670718963174	10405.2880861971	8234.65718690809	4720.34576084881	6477.83003698388	3749.33413289842	9069.41187343946
M1192	145.8	2050649	3-(5-Methyl-1,2,4-oxadiazol-3-yl)benzoic acid	Organoheterocyclic compounds	Azoles	Oxadiazoles			264264-32-6	POS	1.92556008779307	45704.1298161701	45705.172678381	1.85842977707271	46100.4098210595	54144.719396352	50792.8788137447	47238.7995507677	44783.169286189
M731	144.6	2500723	5-Chloro-1-(4-piperidinyl)-1,3-dihydro-2H-benzimidazol-2-one	Organoheterocyclic compounds	Benzimidazoles				53786-28-0	NEG	5779.94836919885	14724.0906891382	16868.6154457521	11008.5172871907	14672.571665053	6174.18530065711	7706.11447376706	26415.4423432184	6.29988716164832
M1139	142.8	420259	Hericerin	Organoheterocyclic compounds	Isoindoles and derivatives	Isoindolines		HMDB0038587	140381-53-9	POS	8242.84891880044	7368.94895380091	7239.79641773984	3562.98370214046	3495.72536765378	3463.52423170277	7953.15507013155	4796.19712610594	3052.54336780644
M1199	142.8	2761442	2-Phenyl-4-(1-pyrrolidinyl)quinazoline	Organoheterocyclic compounds	Diazanaphthalenes	Benzodiazines			442536-98-3	POS	6929.39688304775	6663.62666636144	6571.43364219912	6622.05414077871	6462.43650324419	6972.75563286378	6374.49589945711	6889.99662558816	1.92870331943853
M778	142.1	2610883	1-[4-(Acetylamino)phenyl]-5-oxo-3-pyrrolidinecarboxylic acid	Organoheterocyclic compounds	Pyrrolidines	Phenylpyrrolidines			133749-16-3	NEG	22720.306088304	31554.5028190868	33080.4925465891	31548.3008793053	37607.7493132043	25928.9509297949	22208.3027259315	18618.9576524931	6.29988716164832
M290	135.7	1000757	3-Piperidone	Organoheterocyclic compounds	Piperidines	Piperidinones			50717-82-3	POS	24381.7047930029	23045.867713569	22778.7605233796	23817.8522585121	23307.8961187882	23628.0185014229	22295.0541316649	1.98176537558118	1.92870331943853
M880	128.9	1020913	Tetrahydro-2H-pyran-4-amine	Organoheterocyclic compounds	Oxanes				38041-19-9	POS	182191.259754576	262189.810875371	148729.61937253	205001.63470688	182100.566693833	152523.382598519	229885.55282908	181956.033621522	206488.393549991
M437	122.8	1441382	.alpha.-Methyl-1-piperidineethanol	Organoheterocyclic compounds	Piperidines				934-90-7	POS	17236.8429583953	17030.9550879779	17136.8098388706	18608.1893928943	15002.0619251713	16878.6938221846	16870.3782968691	19264.1794012134	16535.1858081171
M781	0.9	2150363	8-Chlorotheophylline	Organoheterocyclic compounds	Imidazopyrimidines	Purines and purine derivatives			85-18-7	POS	1.92556008779307	5199.42424520943	4583.15474490931	4974.10815732986	4252.23809428212	4448.31986237569	4129.75047117243	4775.66410928234	3797.08545733146
M712	356	1401046	4,5-Dimethyl-2-propyloxazole	Organoheterocyclic compounds	Azoles	Oxazoles		HMDB0037869	53833-32-2	POS	2182.52443882156	2155.48267083887	1848.0628148036	1518.81543356603	2339.1044058566	2125.54632330341	1416.92092112395	2418.50973066788	1422.12834465119
M545	296	2542473	1-Dodecyl-2-pyrrolidinone	Organoheterocyclic compounds	Pyrrolidines	N-alkylpyrrolidines			2687-96-9	POS	142788.642559574	83805.7463120585	183624.621013844	1.85842977707271	1.85993543651155	155213.934586239	146121.583843546	69763.786759454	195341.983206909
M944	269	408184	1,2,4-Triazolo[3,4-f][1,6]naphthyridin-3(2H)-one, 8-[4-(1-aminocyclobutyl)phenyl]-9-phenyl-	Organoheterocyclic compounds	Pyridines and derivatives	Phenylpyridines			1032349-93-1	POS	2368.54713928318	1487.69255022599	1149.86722450786	3254.96438523518	3526.08764423781	897.398394749237	2835.60469433035	2271.92049813436	5658.60978409122
M723	232	2520734	2,2'-(1H-1,2,4-Triazole-3,5-diyl)diphenol	Organoheterocyclic compounds	Azoles	Triazoles			74619-50-4	NEG	5.49003940230841	5567.24429894557	7892.45398022328	915.877728739325	1879.92065414332	2880.25918945572	1576.61181100528	5203.4690863777	2682.24569202793
M520	224	2151293	Homononactinic acid	Organoheterocyclic compounds	Oxolanes				35986-06-2	NEG	8716.84461802687	9810.46514844178	11405.2498951393	11807.353721167	12875.9611797271	1086843810486	8064.79638130611	10066.2223914606	15548.1087001148
M1180	210	2029419	4-Bromo-5-methyl-1H-pyrazole-3-carboxylic acid	Organoheterocyclic compounds	Azoles	Pyrazoles			82231-52-5	NEG	83147.1236678325	103843.352429396	5.73528524229078	107479.242496153	106238.833299466	5.39295025753176	63032.6497340643	125981.726080601	100739.302509583
M614	207	2111093	Aprobarbital	Organoheterocyclic compounds	Diazines	Pyrimidines and pyrimidine derivatives	C07826	HMDB0015441	28157	POS	1259.87645877788	1327.84190803447	1200.19171995586	1314.28820680702	1319.27575956038	1368.06213428699	125651179575	1405.80577378616	1199.49519785807
M1167	206	494.26	Imatinib	Organoheterocyclic compounds	Azolidines	Oxazolidines		HMDB0014757	152459-95-5	POS	839.704791639761	473.620849883794	1.79670718963174	534.306039162685	500.910699387956	262.614157000524	1201.8240761479	220.40520907585	445.846789190549
M534	182	2910646	8-(p-Chlorophenyl)theophylline	Organoheterocyclic compounds	Imidazopyrimidines	Purines and purine derivatives			29064-02-6	POS	2824.61965091178	1123.11571475483	1110.02673366546	1.85842977707271	75.2466183065845	1370.22936148713	1631.57493883594	3112.93354883132	1051.44439875939
M638	180	2820789	2-(2-Methylphenyl)-1,3-dioxo-5-isoindolinecarboxylic acid	Organoheterocyclic compounds	Isoindoles and derivatives	Isoindolines			110768-31-5	POS	6045.19448782027	5855.37904367382	1.79670718963174	11328.6363587317	3498.38419064231	2383.50875320947	11913.7191271406	3357.81849341914	7098.1556259568
M277	153	4111883	Bisindolylmaleimide I	Organoheterocyclic compounds	Indoles and derivatives	N-alkylindoles	C11238	HMDB0249269		NEG	47896.0983989492	24216.1316394723	16878.9122641241	24584.6680888266	23113.0787537568	15136.8784293204	12869.441305923	34944.9693733186	48024.6344476054
M878	146	2241442	1-Phenyl-2,3,4,5-tetrahydro-1H-3-benzazepine	Organoheterocyclic compounds	Benzazepines				20390-68-5	POS	7347.68271626395	6769.23194912082	7059.38729666646	6904.22385052128	6885.61809409995	7510.94646939527	6832.67551939865	6693.74960294518	6603.16229243319
M1110	54	1200569	Benzotriazole	Organoheterocyclic compounds	Benzotriazoles				95-14-7	POS	20433.9366137026	23495.6293857084	1.79670718963174	22704.0298846354	18802.4595708175	19831.7693238503	20084.6048399439	29267.4089448462	21782.8274310409
M1194	49	197001	4-Fluoro-1-benzothiophene-2-carboxylic acid	Organoheterocyclic compounds	Benzothiophenes	1-benzothiophenes			310466-37-6	POS	93922.6861266981	78975.7633197805	84222.1105080219	85901.8259934546	49488.8637627295	59481.7022969239	82924.0322697957	91109.2157930158	49774.9502358815
M1210	44	2030197	7-Methyluric acid	Organoheterocyclic compounds	Imidazopyrimidines	Purines and purine derivatives	C16355	HMDB0011107	612-37-3	NEG	54039.9984583596	20060.1808209264	5.73528524229078	117976.136877006	100046.742096044	40703.2110679497	24305.835100386	71553.2888031014	67763.415122901
M521	37	2480731	Ethyl 2-amino-4-phenylthiophene-3-carboxylate	Organoheterocyclic compounds	Thiophenes	Thiophene carboxylic acids and derivatives			4815-36-5	POS	6301.88366047563	10538.3415360697	7125.97447120061	12115.4486420564	7396.97757131954	13808.5498840464	4776.31369890801	6962.79310806984	6903.40822051075
M539	36	1880932	6-(1-Pyrrolidinyl)-1H-purine	Organoheterocyclic compounds	Imidazopyrimidines	Purines and purine derivatives			1928-89-8	NEG	5319.78069347835	28657.594262205	13027.2110027583	12929.806208031	15042.0790557327	2705.0584366856	2218.3673681938	7731.24451827733	18924.7950401688
M741	24	2360776	(3E)-3-(4-Hydroxybenzylidene)-1,3-dihydro-2H-indol-2-one	Organoheterocyclic compounds	Indoles and derivatives	Indolines			40811-69-6	NEG	19413.066489842	14148.8618846018	5.73528524229078	39914.2991045232	53637.0347122376	15692.6641567861	17052.2947195326	38379.8103149651	46480.7366656227
M883	158.1	3322433	Cyclohexyl(phenyl)[3-(piperidin-1-yl)propyl]silanol	Organometallic compounds	Organometalloid compounds	Organosilicon compounds			98299-40-2	POS	12531.8929036546	14647.5278553575	7062.74138270215	14919.1629710462	11575.3707066947	22428.9685590974	16631.3186655511	16708.9416157635	20717.589275263
M1171	38.3	183005	Acephate	Organophosphorus compounds	Organothiophosphorus compounds				30560-19-1	POS	2426.7458448383	2322.15706073659	1.79670718963174	608686457087	5239.83586331051	2948.47608428055	1484.55271568808	1936.61794135658	1605.44579329632
M732	63.2	2170746	4,4'-Thiodianiline	Organosulfur compounds	Thioethers	Aryl thioethers			139-65-1	POS	8050029335796	92547.3536782474	112334.559125676	91523.8250138352	17474.3678019283	49580.4467159588	78472.2018078909	128468.968232451	45822.0899363298
M552	28.1	1710066	4-Methyl-6-mercapto-2-(methylthio)pyrimidine	Organosulfur compounds	Thioethers	Aryl thioethers			1610819	NEG	81452.6120913233	110645.746079306	21162.2014291984	90396.9122162858	82524.6318772086	45779.4957434787	18555.4190956809	54807.0745109812	6.29988716164832
M1186	23.7	2660357	6-(Benzylsulfanyl)-5-(methylsulfanyl)-1,2,4-triazin-3(2H)-one	Organosulfur compounds	Thioethers	Aryl thioethers			23449-17-4	POS	37796.2319929817	30510.7074447545	24137.0920385522	6358.60617557824	7714.22126043415	14148.8112011489	23413.9159717483	25844.5996228816	15292.2266866963
M554	22.7	2160351	6-Chloro-4-(N-cyclopropylamino)-2-(methylthio)pyrimidine	Organosulfur compounds	Thioethers	Aryl thioethers			951884-05-2	POS	3618.53248632354	2329.02162954807	2611.34805560328	1372.81013075339	1531.72280101474	1347006927314	1620.48419972452	645.743673740055	768.063399478827
M1088	49.4	3431159	2'-Hydroxy-3,4,5,6'-tetramethoxychalcone	Phenylpropanoids and polyketides	Linear 1,3-diarylpropanoids	Chalcones and dihydrochalcones			1017059-67-4	NEG	33383.615128709	40591.7490179945	5.73528524229078	31664.2740825133	37424.7122999988	20642.6972141882	28392.939460329	31815.1500443585	6.29988716164832
M881	48.9	3451312	3-Hydroxy-2',4,4',6'-tetramethoxychalcone	Phenylpropanoids and polyketides	Linear 1,3-diarylpropanoids	Cinnamylphenols			97080-85-8	POS	14108.4251391338	11933.0001905762	9346.02472147296	14964.018065565	17900.4383508382	1.93222034922998	8973.40395966843	11694.3117546361	12265.4722794496
M438	37.4	3590992	1-O-(3-Hydroxy-4,5-dimethoxybenzoyl)hexopyranose	Phenylpropanoids and polyketides	Tannins	Hydrolyzable tannins				NEG	45612.3046304963	24821.3674221095	49410.7898781408	32825.1211630685	26438.3583042162	14115.5215257018	30262.122795477	24623.3680126136	40855.3023178134
M1041	36.4	4231277	Catechin 7-arabinofuranoside	Phenylpropanoids and polyketides	Flavonoids	Flavonoid glycosides			81905-14-8	POS	1980.58696432242	544.368467878614	333.612238826668	442.709680676764	385.193653447241	427.161851537973	387.519009078402	2566.78402945717	3895.75313142083
M846	357.4	2230206	4-(Chloromethyl)-7-hydroxy-8-methyl-2H-chromen-2-one	Phenylpropanoids and polyketides	Coumarins and derivatives	Hydroxycoumarins			163684-50-2	NEG	54749.1512578594	61300.204923981	53991.7493573722	47445.4759532915	53676.1862988788	52567.0270369289	54857.913723762	55074.0036559846	57738.5768788246
M771	33.1	2790387	(E)-1-[4-4-Methoxyphenyl]-2-(3,5-dichlorophenyl)ethene	Phenylpropanoids and polyketides	Stilbenes				688348-37-0	POS	3518.88734697419	7522.17198534847	3747.47032620899	732.974694082438	530.558469414226	3662.8846960068	4334.26337136165	1.98176537558118	6093.19426778034
M591	31.2	4771739	4-(7-Hydroxy-3-(hydroxymethyl)-5-(3-hydroxypropyl)-2,3-dihydro-1-benzofuran-2-yl)-2-methoxyphenyl .beta.-D-xylopyranoside	Phenylpropanoids and polyketides	2-arylbenzofuran flavonoids					NEG	27550.0201542076	77714.3909640521	67855.4706221784	79895.4011480057	82466.7681721404	83440.3635751349	54300.8554082299	61111.7245975643	96778.623071563
M1063	306.9	4492661	Umbelliferyl arachidonate	Phenylpropanoids and polyketides	Coumarins and derivatives				161180-11-6	POS	12779.7266249902	6023.62940457736	8972.65056767906	5875.64034345523	4744.84273252539	12819.5799813694	5992.46289253981	18374.2701093854	9237.80512833636
M899	30.5	3350547	Pachyrrhizin	Phenylpropanoids and polyketides	Isoflavonoids	Isoflav-3-enes		HMDB0034049	10091-01-7	NEG	30500.269700538	23380.9567600151	18081.1829535556	39221.2773800591	32408.6091104952	22432.3033858274	15682.8640932411	25590.5487945683	30282.4578890707
M718	298.2	2550883	5'-Fluoro-2'-hydroxy-4-methylchalcone	Phenylpropanoids and polyketides	Linear 1,3-diarylpropanoids	Chalcones and dihydrochalcones			498535-04-9	NEG	9559.20429533867	6.24148719306445	11361.3971510706	5.64620634340326	14191.3803587094	8220.97171829097	9118.46162101676	6383.47442487511	11339.5128404793
M719	298.1	4772824	Ikarugamycin	Phenylpropanoids and polyketides	Macrolactams				36531-78-9	NEG	103602.159900337	129632.328718157	100751.420010862	203536.909569006	320929.411423162	103383.324923101	145716.437651205	117359.415699893	238568.280251101
M684	291.2	4971668	3,4-Dihydroxy-5-((6-O-((4-(2-hydroxypropan-2-yl)cyclohex-1-en-1-yl)carbonyl)-.beta.-D-glucopyranosyl)oxy)benzoic acid	Phenylpropanoids and polyketides	Tannins	Hydrolyzable tannins			294856-64-7	NEG	10583.8368726215	6.24148719306445	13212.6608502633	5.64620634340326	14449.5916829329	9671.38431030285	11432.9821628176	6322.14687624712	11370.7137850498
M695	28.8	3111236	6-Ethoxy-3-(4-methoxyphenyl)-4-methylcoumarin	Phenylpropanoids and polyketides	Isoflavonoids	Isoflav-3-enes			263365-03-3	POS	478.280475735009	234.719323523981	1.79670718963174	368.764607323285	912.946996925761	930.823676672218	1713.53104603601	395.094406820184	1647.64083588879
M671	26.4	1910196	2H-1-Benzopyran-2-one, 7-mercapto-4-methyl-	Phenylpropanoids and polyketides	Coumarins and derivatives				137215-27-1	NEG	5.49003940230841	2975816.59335824	5.73528524229078	2070602.30442503	2311919.72938583	1959963.35929296	2239867.30700521	1677305.62364369	2923716.27611485
M1053	254.2	3342065	Cinoctramide	Phenylpropanoids and polyketides	Cinnamic acids and derivatives				28598-08-5	POS	2435.34132723963	3706.25019687595	2186.95093931519	8019.82999568471	10858.5235409238	3966.15063515929	1925.99023702976	3792.47276212459	7302.73730980272
M566	249.4	437193	Artocarpin	Phenylpropanoids and polyketides	Flavonoids	Flavones		HMDB0030849	7608-44-8	POS	1556.10721827001	1763.38717059245	2192.42398432557	1.85842977707271	1.85993543651155	2256.00244567212	1442.13939651055	2275.8304780571	2442.62687020797
M1065	237.7	4302222	S-((6E,9E)-5-Hydroxy-8-methoxy-5,9,13,14-tetramethyl-2-oxo-1-oxacyclotetradeca-6,9-dien-4-yl)cysteine	Phenylpropanoids and polyketides	Macrolides and analogues					POS	9593.39487026057	1.92607457962632	2702.89735556302	5812.69486457577	5351.96274689123	16704.4637493434	3910.34889542922	4541.92225531653	2592.41650387137
M678	213.6	4471286	Trifolirhizin	Phenylpropanoids and polyketides	Isoflavonoids	Furanoisoflavonoids		HMDB0036630	6807-83-6	POS	5476.01203242973	6330.43838715582	5549.65687066651	6782.7134781304	6717.33422474758	6851.00616511523	5273.90851519745	6345.64884393733	6694.49364718411
M1008	206.3	4232155	Licoricidin	Phenylpropanoids and polyketides	Isoflavonoids	O-methylated isoflavonoids	C16986	HMDB0034183	30508-27-1	NEG	4029.13072942624	3382.63371686284	3150846808495	3225.19870224742	2138.62097838592	2756.52833467403	2937.75966684369	1876.06941662703	2373.23323523632
M1046	193.3	5451324	(1S,3R,4R,5R)-3-(((2E)-3-(2-(3,4-Dihydroxyphenyl)-7-hydroxy-3-(methoxycarbonyl)-2,3-dihydro-1-benzofuran-5-yl)prop-2-enoyl)oxy)-1,4,5-trihydroxycyclohexanecarboxylic acid	Phenylpropanoids and polyketides	2-arylbenzofuran flavonoids					NEG	26943.6994687051	27439.2309561471	37302.9797839229	41633.1003341225	16519.0156012627	49831.3462779554	51907.1984953942	25546.571152028	43512.0659624048
M1135	193.1	4671515	[(2R,3S,4S,5R,6R)-3,4,5-Trihydroxy-6-[2-(3-hydroxy-5-oxooxolan-3-yl)propoxy]oxan-2-yl]methyl (E)-3-(4-hydroxyphenyl)prop-2-enoate	Phenylpropanoids and polyketides	Cinnamic acids and derivatives	Hydroxycinnamic acids and derivatives			1175704-15-0	NEG	14105.0967264518	12674.4877798725	5879.40529036738	14462.1212386868	4847.44188464624	18769.5850396047	7112.73851593123	10223.7327977663	3898.86244330835
M361	190.4	342206	Propafenone	Phenylpropanoids and polyketides	Linear 1,3-diarylpropanoids				54063-53-5	POS	1569.1390243215	3898.10703836168	2623.28475342592	4157.28773123134	1.85993543651155	2087.76137792389	2375.88015842173	693.909113340545	1.92870331943853
M393	189.5	2870545	3,7,8,2'-Tetrahydroxyflavone	Phenylpropanoids and polyketides	Flavonoids	Flavones			710338-77-5	POS	1.92556008779307	3829.69472726234	1.79670718963174	3730.72765631828	2578.72164446267	5267.76980214861	5290.08053976417	3820.13028054725	4289.38278969555
M616	187.7	3591506	3-Heptanone, 1,7-bis(3,4-dihydroxyphenyl)-6-methoxy-	Phenylpropanoids and polyketides	Diarylheptanoids	Linear diarylheptanoids			1174387-99-5	NEG	5.49003940230841	17740.2520443786	31833.9308212641	31283.2682962249	26189.3379226123	9809.60567991013	36581.8475535682	21417.5924445795	6.29988716164832
M21	187.2	5951646	Kaempferol 3-neohesperidoside	Phenylpropanoids and polyketides	Flavonoids	Flavonoid glycosides		HMDB0037573	32602-81-6	POS	42478.1618577732	11689.1728496372	53855.5882806377	14057.7598851335	18266.3827379609	24635.3029533855	31941.456989966	14247.7378435463	15170.8705649475
M1188	186.4	4450711	Genistein-4'-glucuronide	Phenylpropanoids and polyketides	Isoflavonoids	Isoflavonoid O-glycosides			245084-07-5	NEG	45463.276114285	2273.34297546241	139980.311395783	112797.447461625	5.71591834615375	2167.33896044268	21074.5211818034	17274.0901818459	97235.4240192735
M364	181.6	4331124	Genistin	Phenylpropanoids and polyketides	Isoflavonoids	Isoflavonoid O-glycosides	C09126	HMDB0033988	529-59-9	POS	6595.46416149378	2742.81733946488	1.79670718963174	4037.54814233879	2868.65578849428	3342.88218947524	4967.29333122497	2164.44945469442	5921.4692325414
M535	180.6	5331681	Aegineoside	Phenylpropanoids and polyketides	2-arylbenzofuran flavonoids				752209-48-6	NEG	33941.0267737952	25758.7051923734	5.73528524229078	28878.9752838372	32155.8950794764	26826.4713978193	22655.5527207365	22311.6658889637	19380.7256828918
M319	180.1	2090808	trans-2,3-Dimethoxycinnamic acid	Phenylpropanoids and polyketides	Cinnamic acids and derivatives	Hydroxycinnamic acids and derivatives			7345-82-6	POS	1.92556008779307	1406.54664412122	3707.0240127174	1426.03311348602	827.351807822943	495.883171651914	3426.68060200839	1953.03073630228	3329.10697395929
M680	176.6	7412036	Menthoside	Phenylpropanoids and polyketides	Flavonoids	Flavonoid glycosides		HMDB0037350	14637-28-6	POS	34651.8107559778	26376.6113507586	1.79670718963174	22306.8070130618	24716.5284859603	21813.1350302303	25406.6757490073	20052.2662183987	33569.2359719121
M1160	176.2	6071237	6''-O-(3-Hydroxy-3-methylglutaroyl)hyperin	Phenylpropanoids and polyketides	Flavonoids	Flavonoid glycosides			106915-93-9	NEG	1131.83899063312	6.24148719306445	6916.00460499717	520.540075339002	5.71591834615375	5.39295025753176	316.643389644646	5.95550397078371	1193.22826216351
M429	175.5	1890906	Trigoforin	Phenylpropanoids and polyketides	Coumarins and derivatives			HMDB0029495	14002-93-8	POS	1.92556008779307	12218.4031013559	1.79670718963174	11920.6410618154	1.85993543651155	12995.0847558634	10948.2961785725	12374.6840829924	1.92870331943853
M660	175.4	3271589	2-[1-(1,3-Benzodioxol-5-yl)propan-2-yl]-6-methoxy-4-prop-2-enylphenol	Phenylpropanoids and polyketides	Stilbenes				1235092-34-8	POS	4502.41031668603	2247.04567880081	3286.02298416316	2885.6259892417	2764.54390991878	4983.64562755463	3477.60895632851	3450.02866195194	2463.28323373243
M397	174.4	3891248	Piceid	Phenylpropanoids and polyketides	Stilbenes	Stilbene glycosides			27208-80-6	NEG	5.49003940230841	13504.5754861989	46405.9224980908	19477.4783665304	3383169095765	13243.761242139	23640.8557609055	24386.9709809018	31919.4647798851
M365	173.8	595165	Cyanidin 3-rutinoside cation	Phenylpropanoids and polyketides	Flavonoids	Flavonoid glycosides			28338-59-2	POS	8173.07899639612	8064.13103111282	8457.50209922261	8558.3992311429	9983.78992473985	1.93222034922998	12439.6179374326	5711.19933498177	8025.76893976095
M754	172.4	2810854	8-Carboxy-3-methylflavone	Phenylpropanoids and polyketides	Flavonoids	Flavones			572708	POS	13965.5387260311	12102.1617895707	1.79670718963174	14767.5428415737	13406.6211832425	11876.6981381775	12267.4463630753	15235.7727271221	9403.79567108717
M321	171.6	2491119	6,7-Diethoxy-4-methylcoumarin	Phenylpropanoids and polyketides	Coumarins and derivatives				314744-06-4	POS	1.92556008779307	9815.41285752815	1.79670718963174	15044.1418397454	5920.6054115819	5411.06329115595	16783.6726843454	14196.1626958571	13956.2559705176
M786	170.5	4982593	N1,N10-Diferuloylspermidine	Phenylpropanoids and polyketides	Cinnamic acids and derivatives	Hydroxycinnamic acids and derivatives		HMDB0033471	70185-61-4	POS	19306.0232578773	5405.18158001847	22610.7030813042	11903.5428685656	9675.85112824959	11719.3959520849	1.76873924230577	7320.18313349403	7185.35807638564
M169	168.5	5791715	Narirutin	Phenylpropanoids and polyketides	Flavonoids	Flavonoid glycosides	C09793	HMDB0033740	14259-46-2	NEG	25964.3190406497	11306.7164624726	8705.11194018631	1287.60269669598	767.939244213038	16740.366757941	24588.2273374999	13956.4138710616	7003.63356811634
M431	165.8	4491088	Hovetrichoside C	Phenylpropanoids and polyketides	Flavonoids	Flavonoid glycosides			210050-28-5	NEG	5.49003940230841	121036.824827378	193967.604990555	82300.0826705733	53345.8305589268	217336.700989522	261317.229583165	129912.581408167	144805.172336248
M1014	164.5	5191519	6-Hydroxy-1-((2-O-((2E)-3-(4-hydroxyphenyl)prop-2-enoyl)hexopyranosyl)oxy)-7-methylidene-1,4a,5,6,7,7a-hexahydrocyclopenta[c]pyran-4-carboxylic acid	Phenylpropanoids and polyketides	Cinnamic acids and derivatives	Hydroxycinnamic acids and derivatives				NEG	27474.0578647644	30761.3346839875	7609.81292918081	22914.6576177936	30507.7827241978	23300.5038521925	14298.1516530105	21955.6473081889	15426.6851121165
M60	162.3	5931511	Vicenin 2	Phenylpropanoids and polyketides	Flavonoids	Flavonoid glycosides	C10195	HMDB0030708	23666-13-9	NEG	233917.748705774	126637.881556358	264693.227530294	136137.477199186	133265.387650079	227738.052933581	301231.56912045	88356.5782487626	154416.572694716
M324	161.3	5791713	4-(7-(Hexopyranosyloxy)-5-hydroxy-4-oxo-4H-chromen-2-yl)phenyl 6-deoxyhexopyranoside	Phenylpropanoids and polyketides	Flavonoids	Flavonoid glycosides			1145669-55-1	POS	140881.050371911	33070.274507338	99126.2920131308	37129.4596106258	93858.654616836	150700.23675923	187013.698317369	54801.6329216452	51041.2798403491
M38	161.3	2910859	(-)-Catechin	Phenylpropanoids and polyketides	Flavonoids	Flavans		HMDB0037953	18829-70-4	POS	320578.303171929	105389.518821037	137636.958849651	9398.8887368542	2045.08416666514	174641.066999737	235854.815888392	113945.018980228	10560.8283077128
M1125	160.8	5961717	N-(4-((4-((2,4-Dimethoxy-6-methylbenzoyl)oxy)-2-methoxy-6-methylbenzoyl)oxy)-2-hydroxy-6-methylbenzoyl)serine	Phenylpropanoids and polyketides	Depsides and depsidones					NEG	90150.2823805911	24088.6165100075	66252.7766918021	16116.1818485506	15812.0216087233	47213.0993427418	77042.4505451547	23705.7944701669	29403.0983290111
M1132	157.8	3711452	5,10-Dihydroxy-4,6-dimethoxy-2-oxatricyclo[13.2.2.13,7]icosa-1(17),3(20),4,6,8,15,18-heptaen-12-one	Phenylpropanoids and polyketides	Diarylheptanoids	Cyclic diarylheptanoids			2111898-00-9	POS	11143.2149664439	15937.7280928152	860.847051072851	7967.91780382845	4223.71708792869	16399.3812140904	5426.15995810803	8050.29255929701	2934.69928558212
M917	156.9	5611595	Apimaysin	Phenylpropanoids and polyketides	Flavonoids	Flavonoid glycosides		HMDB0037421	74158-04-6	POS	8418.12319990141	7140.07019192996	6583.75156028473	8127.50870381052	8303.47456016086	6327.30908290956	1.76873924230577	6739.86320578628	1.92870331943853
M433	155.7	2931169	Coumatetralyl	Phenylpropanoids and polyketides	Coumarins and derivatives	Hydroxycoumarins			5836-29-3	POS	6117.81239249942	5928.50747707219	24054150128	4519.57153094358	3198.83210118519	7086.33195263718	2763.83005110674	3603.16178895292	4679.51561319805
M1109	155.1	6001933	Montelukast-1,2-diol	Phenylpropanoids and polyketides	Linear 1,3-diarylpropanoids				186352-97-6	NEG	166256.657437321	1741.5957702079	118362.779693039	2807.57525622755	10184.6314790595	9784.91858027459	78557.7215233905	4266979478371	79170.2989300656
M884	153.7	7272094	3-((3-O-.beta.-D-Glucopyranosyl-.alpha.-L-arabinofuranosyl)oxy)-5-hydroxy-2-(4-hydroxyphenyl)-4-oxo-4H-chromen-7-yl 6-deoxy-.alpha.-L-mannopyranoside	Phenylpropanoids and polyketides	Flavonoids	Flavonoid glycosides				POS	708.427147025008	220.953590547034	1.79670718963174	1208.47297146787	496.295194478111	181.143304992644	860.12877086145	139.437889450812	1051.18814475513
M463	152.8	2070648	1H-2-Benzopyran-1-one, 6-hydroxy-8-methoxy-3-methyl-	Phenylpropanoids and polyketides	Isocoumarins and derivatives				2090467-41-5	POS	1.92556008779307	3380.05293854712	4821.73688231679	3898.75368611536	3925.33867872577	2455.11684358985	2431.09443263387	1792.21474877139	3345.48973965103
M730	150.2	4651045	2-Hydroxy-5-((2S,3S)-3,5,7-trihydroxy-4-oxo-3,4-dihydro-2H-chromen-2-yl)phenyl .beta.-D-glucopyranoside	Phenylpropanoids and polyketides	Flavonoids	Flavonoid glycosides				NEG	5.49003940230841	12490.6532528094	29457.5484523159	17766.979869325	19963.0744751354	12285.5950077228	15303.9705057357	10071.2451918802	3661.51782721754
M983	149.9	4511256	.beta.-D-Glucopyranoside, 2-(3,4-dihydroxyphenyl)-3,4-dihydro-5,7-dihydroxy-2H-1-benzopyran-3-yl	Phenylpropanoids and polyketides	Flavonoids	Flavonoid glycosides			1609562-43-7	NEG	244741.781665989	78551.2362837954	125002.934615455	3670.33262005828	2732.33515771983	94183.7794284385	123975.439799529	26229.0883010508	4366.88030921297
M571	147.8	5951677	2,6-Dihydroxy-2-(4-hydroxybenzyl)-3-oxo-2,3-dihydro-1-benzofuran-4-yl 6-O-(6-deoxy-.alpha.-L-mannopyranosyl)-.beta.-D-glucopyranoside	Phenylpropanoids and polyketides	Flavonoids	Flavonoid glycosides				NEG	5.49003940230841	36697.6194944367	96807.0550990955	19890.7428109239	20429.0438923653	71153.780391829	111937.819051071	48802.3791977692	46410.9594651654
M640	147.4	3951318	4,6-Dimethyl-3,7-diphenyl-2,8-dioxo-2H,8H-benzo(1,2-b: 5,4-b')dipyran	Phenylpropanoids and polyketides	Diarylheptanoids	Linear diarylheptanoids			109380-54-3	POS	2288.38378678597	1624.38035594187	1.79670718963174	3203066850758	2294.3196349563	1349.71346011943	1926.55378818128	1134.69859146754	3201.73592601888
M368	144.6	1770544	4-Hydroxy-7-methylcoumarin	Phenylpropanoids and polyketides	Coumarins and derivatives	Hydroxycoumarins			18692-77-8	POS	7018.62436241134	1.92607457962632	5694.3867817314	263.86126418363	1665.75891733927	1.93222034922998	6410.80227195257	1.98176537558118	1.92870331943853
M600	138.9	3511055	3-Feruloyl-1,5-quinolactone	Phenylpropanoids and polyketides	Cinnamic acids and derivatives	Hydroxycinnamic acids and derivatives		HMDB0029289		POS	1.92556008779307	2549.43788923011	1473.38278934629	275.239909619979	224.624470801342	2534.17580636333	3759.21055764121	2593.60407616869	309.10373676379
M814	197	357133	5-Deoxykievitol	Phenylpropanoids and polyketides	Isoflavonoids	Isoflavans		HMDB0038774	104380-54-3	POS	1.92556008779307	954.823648225001	1710.23021632741	1311.42947231828	1005.22017494765	356.408495584081	2275.0140616729	835.518960866072	1.92870331943853
M70	184	5791714	Rhoifolin	Phenylpropanoids and polyketides	Flavonoids	Flavonoid glycosides		HMDB0038848	17306-46-6	POS	45908.3533104415	22921.0443002366	56697.0710737862	10754.3919246728	13089.2269637204	17919.8841451717	24491.938944988	26906.1547334593	38871.5799434387
M785	177	4382385	N1,N10-Dicoumaroylspermidine	Phenylpropanoids and polyketides	Cinnamic acids and derivatives	Hydroxycinnamic acids and derivatives		HMDB0033469	65715-79-9	POS	5420.2249569149	521.574737421477	1634.29307553605	809.363873173986	647.347877948411	942.447840934101	5599.99950084342	790.172205222794	1.92870331943853
M110	168	5631421	Schaftoside	Phenylpropanoids and polyketides	Flavonoids	Flavonoid glycosides				NEG	6032016.5322729	4975843.6920054	10253095.2606465	6721280.05848318	4410665.58737959	6037747.50459992	7001883.31365016	3804521.5810898	11370835.3005701
M629	143	4551534	4,6-Dimethyl-3,7-di(4-methoxyphenyl)-2,8-dioxo-2H,8H-benzo(1,2-b:5,4-b')dipyran	Phenylpropanoids and polyketides	Diarylheptanoids	Linear diarylheptanoids			109380-55-4	POS	1800.32105059243	3255.2931713623	2188.41352884947	3518.27090168515	3793.70697561773	942.81884797083	999.376078582285	1266.11609185966	1346.6196329619
M510	133	1790142	6-Fluoro-4-hydroxycoumarin	Phenylpropanoids and polyketides	Coumarins and derivatives	Hydroxycoumarins			1994-13-4	NEG	23209.6891141768	34739.991368021	27271.5721405023	31728.3804373851	30303.5636561115	32724.3822014918	5.29495159667351	5.95550397078371	33873.1623348258
M281	324.5	1490233	Phthalic anhydride	Polyketides					85-44-9	POS	3272.04416728218	4429.59646375241	1.79670718963174	2330.51733274734	4365.07541942637	2360.11954659799	1860.84471794574	1982.13263492864	2945.60960711899
M413	296.5	2632022	5-Undecylbenzene-1,3-diol	Polyketides	Aromatic polyketides	Catechols			34155-91-4	NEG	6315.7435683741	19697.5171398593	6635.27366746409	29696.9605034167	24057.6930746717	23094.551853513	6132.29904189881	19252.2636292231	16252.6895582669
M416	291.2	2611866	3-Methoxy-5-pentyl-2-prenylphenol	Polyketides	Meroterpenoids	Cannabinoids			80489-92-5	NEG	1946.78369769548	1686.39290544922	1159.52498181498	1865.84567459014	2225.11653036081	1968.17921025995	5.29495159667351	1808.30430091256	6.29988716164832
M303	261.7	3051757	Amorfrutin 2	Polyketides	Meroterpenoids	Cannabinoids			80489-91-4	NEG	3185.82145056933	3822.96979519304	10527.9138168407	8564.17956230189	14453.5834933001	2437.08205023641	6030.29608934629	5101.88718285981	12531.0927222912
M602	24.8	3770852	4-Hydroxy-3-oxo-1,3-dihydronaphtho[2,3-c]furan-5-yl .beta.-D-glucopyranoside	Polyketides	Naphthalenes	Naphthalenes and derivatives			175993-08-5	NEG	4334435.05780417	3387519.18041633	918781.246996003	891490.167755036	910796.115485161	2771688.67602953	2258338.5433112	4458071.02763498	3507605.42967279
M635	235.3	2251484	5-(6-Methyl-7-oxooctyl)furan-2(5H)-one	Polyketides	Linear polyketides				310903-39-0	POS	5021.91804570888	4804.97334315639	4984.88519550617	5112.1867769002	5173.55711458231	5431.95933435133	4856.3188240581	5139.18433071128	5538.46315584467
M978	226.6	3162268	2,4-Dodecadienamide, N-(p-hydroxyphenethyl)-, (E,E)-	Polyketides	Aromatic polyketides	Catechols			24738-53-2	POS	1.92556008779307	40.2849015384736	1213.30390853649	650.784302960924	661.715110099695	521.815289654306	1.76873924230577	1.98176537558118	1.92870331943853
M597	225.2	3082581	Fingolimod	Polyketides	Aromatic polyketides	Catechols		HMDB0252262		POS	76435.2511220312	145798.295570044	66954.6351296163	148280.771254301	172344.778212383	70612.220550586	54726.8256526239	62986.7198463516	50739.7046871845
M1044	215.7	4010891	Frangulin B	Polyketides	Polycyclic aromatic polyketides	Anthraquinones and anthrones			14101-04-3	NEG	201233.23386526	236309.511552333	5.73528524229078	208666.265520605	205859.656890079	198275.79135004	194105.185234384	227794.987956688	226159.751207848
M310	203.2	3042272	Iromycin A	Polyketides					213137-53-2	POS	407.880552158741	491.984365206681	436.350389466801	321.565643416932	180.866622104932	147.740162022833	117.728730835048	470.142732847739	1.92870331943853
M272	197.3	2270721	Oxybenzone	Polyketides	Phloroglucinols	Acyl phloroglucinols	C14285	HMDB0015497	131-57-7	NEG	5.49003940230841	5975.47253163243	7745.7818041699	950.692534600362	1606.14497464931	1535.53525333579	7710.61683500397	4965.19426112391	1514.69009850804
M550	192.8	451.16	4'-O-.beta.-D-Glucosyl-5-O-methylvisamminol	Polyketides	Chromanes	Chromones			84272-85-5	NEG	29282.3940100933	24997.316115398	6138.00212088331	25499.0913511598	15061.1477573638	33216.8784835676	13662.5022488914	16865.9902617877	9826.7189891978
M690	189.3	3271242	Panglimycin C	Polyketides	Polycyclic aromatic polyketides	Angucyclines			1005178-51-7	NEG	5.49003940230841	7039.27325737683	9273.36358250062	4790.34441649246	4970.39366271027	1900.16858088174	14695.0031593602	4971.02297317321	26410.029776369
M394	188.2	237077	Curvulin	Polyketides	Aromatic polyketides	Aromatic polyketides with side chains			19054-27-4	NEG	7601.03199663004	12709.6640077195	9345.48194913442	9394.01104336794	11620.644671086	9531.96205346411	11421.3053647201	5.95550397078371	9286.04182369178
M559	180.5	2371132	1-(3-Ethyl-2,4-dihydroxy-6-methoxyphenyl)-1-butanone	Polyketides	Phloroglucinols	Acyl phloroglucinols			159686-24-5	NEG	4979.81184020776	16328.0205611076	11395.7172289921	3432.95126938618	4496.18825689566	3405.66819161574	7083.30746479127	5.95550397078371	10958.4107644415
M724	174.1	3631655	Clusiacyclol A	Polyketides	Phloroglucinols	Acyl phloroglucinols			163597-69-1	NEG	5.49003940230841	856.013832242004	114.860678900413	2307.96375135636	252.640376563043	1427.5339996835	5.29495159667351	458.917707854124	2941.30453663835
M196	165.8	1210297	p-Toluquinone	Polyketides	Aromatic polyketides	Benzoquinones			553-97-9	NEG	5.49003940230841	32671.3814437179	30672.1450726914	5.64620634340326	28113.8908785198	5.39295025753176	27208.4693256013	32040.9211301428	27396.779546485
M1051	139.5	3191512	Zearalenone	Polyketides	Macrolides	Zearalenones				POS	7448.14554375914	10189.5116578785	6190.49000696156	9473.95657513329	9376.82013122322	10940.4519645414	5282.45343236797	7072.3747116041	6258.77840414983
M517	282	2771449	13,15-Dihydroxy-9-methyl-10-oxabicyclo[10.4.0]hexadeca-1(12),13,15-trien-11-one	Polyketides	Macrolides	Zearalenones			1379770-54-3	NEG	12618.8694620979	5449.53250542448	6581.37072592351	5678.28743857289	5336.99796397903	8220.36638811291	9010.37150014068	5658.48401552581	4995.87080599767
M1010	204	195065	Gibepyrone D	Polyketides	Cyclic polyketides	2-pyrone derivatives			146446-08-4	POS	1640.55396874644	1443.64259532161	1488.76564468626	1576.23593267155	1485.35694136881	1555.51536984055	1467.12247354199	1517.01182612964	1507.15994862738
M651	146	207.14	Aureonitol	Polyketides	Miscellaneous polyketides	Miscellaneous polyketides			71774-51-1	POS	4358.3559839107	4471.18148623121	4481307622855	4441.61630167115	4425.83046875008	4997.34873584828	4367.24702616546	4450.07831233197	4133.8587135083
M898	41.9	4611314	Sibiricose A3	Shikimates and Phenylpropanoids	Phenolic acids	Simple phenolic acids			139726-39-9	NEG	11271.2176618869	13693.0808736352	5.73528524229078	10865.4919039998	16765.9447624747	15091.6113584706	5.29495159667351	10515.1106399127	18164.0602755283
M330	36.6	3290879	4-(Hexopyranosyloxy)-3-methoxybenzoic acid	Shikimates and Phenylpropanoids	Phenolic acids	Simple phenolic acids			1454691-34-9	NEG	75715.4745120423	76541.7070006823	168913.444389127	137110.289442208	149955.024168708	105331.723484567	129457.53689656	100595.413724736	128350.336257432
M280	342.4	1700964	Diphenylamine	Shikimates and Phenylpropanoids			C11016	HMDB0032562	122-39-4	POS	1.92556008779307	1.92607457962632	8769.09694422797	10533.0579433317	10363.1615928032	10058.7264483833	8006.68419079794	8140.36543926777	11068.8140858576
M714	340.3	1810541	Methyl 2-hydroxy-4-methoxybenzoate	Shikimates and Phenylpropanoids	Phenolic acids	Simple phenolic acids			1295188	NEG	49594.6701636427	13431.0225949392	11798.1934315303	17077.3464820704	15646.8641670416	34698.7677997315	29675.2272064355	17563.7685341474	17444.1198146877
M15	324.8	3912847	DEHP	Shikimates and Phenylpropanoids	Phenolic acids	Shikimic acids and derivatives	C03690	HMDB0249243		POS	10728.5286539008	6517.01883889407	1.79670718963174	7191.78857699653	9125.59625214278	6932.59163404305	6054.27501225145	6100.19915905219	9401.95928719001
M903	324.8	2090807	3,4-Dimethoxycinnamic acid	Shikimates and Phenylpropanoids	Phenylpropanoids	Cinnamic acids and derivatives			2316-26-9	POS	306.128744423603	246.321474693491	1.79670718963174	170.592386571687	283.400509664472	144.437377057981	133.050599376184	103.642938545975	138.622209508852
M522	32.7	3150722	Ginnalin B	Shikimates and Phenylpropanoids	Phenolic acids	Simple phenolic acids			82151-97-1	NEG	25194.1969637988	160844.083464202	5.73528524229078	139315.745760873	5.71591834615375	107726.116717231	57648.1052440832	102769.304671853	143626.195358492
M261	311.8	3372059	Dodecyl gallate	Shikimates and Phenylpropanoids	Phenolic acids	Shikimic acids and derivatives		HMDB0038720	1166-52-5	NEG	9976.11753353351	9407.70038426999	31174.5333931651	7630.17058705952	10833.0352402949	17330.4994311507	22189.0840097616	13614.1619618391	25280.2594103308
M1184	31.7	165051	3',4'-(Methylenedioxy)acetophenone	Shikimates and Phenylpropanoids					3162-29-6	POS	87783.5354812905	61526.0554419882	61839.3406929897	34932.7657910291	36618.5948317096	39517.4184314725	50764.5620422189	45631.4457412712	43734.3069028695
M1120	27.4	353039	Antibiotic TMC 264	Shikimates and Phenylpropanoids	Coumarins	Isocoumarins			1040727-42-1	POS	22199.7719341271	30943.0727792316	16087.4252608586	1676.06285649926	668.782064968598	15331.1574634597	24123.0719282283	46516.8575157458	33853.7512665159
M824	26.9	3070835	(-)-Epigallocatechin	Shikimates and Phenylpropanoids	Flavonoids	Flavan-3-ols			970-74-1	POS	44667.717440308	105480.932836591	393.94153785267	39567.744158899	14301.8555013614	98977.4778797606	2619.61465070865	52031.7748905437	59517.5219196254
M442	246.1	323127	Isobavachromene	Shikimates and Phenylpropanoids	Flavonoids	Chalcones				POS	13828.7169962544	12584.0038509366	9364.80296606615	12762.7429225613	1.85993543651155	12749.3779605273	10573.1478563649	13632.3978439557	11229.1809604806
M137	225.7	2210823	Monobutyl phthalate	Shikimates and Phenylpropanoids	Phenolic acids	Simple phenolic acids		HMDB0013247	131-70-4	NEG	5926.41154194593	7148.27956940355	8257.60693556292	8003.15214863395	8402.51411035945	6960.0105272129	6939.56147368824	6475.21339753412	6606.71643735467
M587	225.5	2971473	8-Geranyl-7-hydroxycoumarin	Shikimates and Phenylpropanoids	Coumarins	Simple coumarins			23660-05-1	NEG	7174.16702739976	8277.96326878805	5.73528524229078	7318.12612069427	7349.49425761848	7044.28415568273	7023.11518267468	5.95550397078371	6.29988716164832
M1024	218.9	3570621	1-(3,4-Dihydroxyphenyl)-6,7-dihydroxy-1,2-dihydronaphthalene-2,3-dicarboxylic acid	Shikimates and Phenylpropanoids	Lignans	Neolignans			130752-21-5	NEG	56043.9176576176	62509.1568630336	58655.0637389523	58557.796095325	58679.7389656095	56477.3247819515	55003.4213713648	61528.6302813009	6.29988716164832
M1034	212.6	4590947	Wogonoside	Shikimates and Phenylpropanoids	Flavonoids	Flavones				NEG	18979.2797605822	22172.0405386138	5.73528524229078	195597808127	19574.2631374002	18968.9295896803	18485.5815929693	21394.1368747975	20828.2334178805
M33	209.4	1770558	(E)-Methyl 4-coumarate	Shikimates and Phenylpropanoids	Phenylpropanoids	Cinnamic acids and derivatives				NEG	16632.5029460176	12122.5859434822	6404.92673431471	20013.806671844	14490.7773667434	7353.14500442098	16158.8426870615	19468.9994281203	8257.83903708234
M93	209.4	1770558	4-Methoxycinnamic acid	Shikimates and Phenylpropanoids	Phenylpropanoids	Cinnamic acids and derivatives		HMDB0002040	830-09-1	NEG	16632.5029460176	12122.5859434822	6404.92673431471	20013.806671844	14490.7773667434	7353.14500442098	16158.8426870615	19468.9994281203	8257.83903708234
M589	206.5	4151934	Glabrol	Shikimates and Phenylpropanoids	Flavonoids	Flavanones				POS	147.195954430613	305.177621503408	1.79670718963174	180.940382007006	213.958691715156	125.95167440686	120.881965082947	135.810033926338	1.92870331943853
M107	195.2	1650198	Piperonylic acid	Shikimates and Phenylpropanoids	Phenolic acids	Simple phenolic acids		HMDB0032613	94-53-1	NEG	30260.0003391727	31873.4260646112	27753.3205262194	30882.5773028055	29441.7722428299	29217.2136880332	29316.1421552167	35978.0381435875	33200.7743788001
M20	192.6	3231392	N-(p-Coumaroyl) Serotonin	Shikimates and Phenylpropanoids	Diarylheptanoids	Linear diarylheptanoids		HMDB0038340		POS	1.92556008779307	267.555358724357	11763.9590966703	1583.31525264932	51.6088761385017	186.300742163552	7750.61614751394	4982.96503192432	613.605944400407
M360	190.7	4710905	Quercitrin	Shikimates and Phenylpropanoids	Flavonoids	Flavonols	C01750	HMDB0033751	522-12-3	POS	3566.13325319973	2351.91761372904	1.79670718963174	1977.56748807696	1.85993543651155	2006.56972802373	1365.28241358153	1853.53868746002	2522.74575225096
M921	19.8	2030763	4-Allyloxycoumarin	Shikimates and Phenylpropanoids	Coumarins	Simple coumarins			31005-07-9	POS	1.92556008779307	117015.140347623	161860.326141846	79024.6064441864	56978.7808605307	72316.9784553147	110449.872146007	91327.0821884363	67620.0648709389
M460	188.8	3391242	4',5,7-Trihydroxy-3'-prenylflavanone	Shikimates and Phenylpropanoids	Isoflavonoids	Flavanones			93766-65-5	NEG	5.49003940230841	9476.23545122603	12421.0598436227	6449.81849279362	6855.75585618482	7492.15387546423	20397.0198061501	6971.67444107491	36713.7908651458
M88	187.3	3891248	Nodakenin	Shikimates and Phenylpropanoids	Coumarins	Furocoumarins				NEG	5.49003940230841	5545.66862355177	5.73528524229078	4316.0554293579	4852.6027180398	3600.65588434894	3856.27106806724	5.95550397078371	6.29988716164832
M34	187.2	5931511	Nicotiflorin	Shikimates and Phenylpropanoids	Flavonoids	Flavonols		HMDB0302426		NEG	377640.798317209	95683.4525023684	377444.798661027	94801.8687162178	131366.525086666	183067.070660298	269373.903092011	106185.993329759	118568.498500269
M50	187.2	5951646	Lonicerin	Shikimates and Phenylpropanoids	Flavonoids	Flavones	C12630	HMDB0005799	25694-72-8	POS	42478.1618577732	11689.1728496372	53855.5882806377	14057.7598851335	18266.3827379609	24635.3029533855	31941.456989966	14247.7378435463	15170.8705649475
M58	185.9	6231626	Narcissin	Shikimates and Phenylpropanoids	Flavonoids	Flavonols				NEG	5.49003940230841	3283672606718	11457.6569787278	4232.55316745947	6502.60931221153	7935.44359910858	7876.66282453819	4140.51015692872	6015.24888079107
M932	185.5	5691874	Mulberroside A	Shikimates and Phenylpropanoids	Stilbenoids	Monomeric stilbenes				POS	4021.98360947815	908.715775241259	2016.45932338441	551.358422315199	92.410017811952	2106.40121183103	2248.72017465901	1441.90551997626	950.30705639692
M108	184.1	1790701	(E)-Osmundacetone	Shikimates and Phenylpropanoids	Phenylpropanoids	Cinnamic acids and derivatives				POS	1.92556008779307	1180.80794254769	1601.2139374867	396.759409659391	502.679844152933	890.401436425214	1187.89352374828	1562.76219362053	1.92870331943853
M148	184.1	1790701	Coniferaldehyde	Shikimates and Phenylpropanoids	Phenylpropanoids	Cinnamic acids and derivatives	C02666	HMDB0141782	20649-42-7	POS	1.92556008779307	1180.80794254769	1601.2139374867	396.759409659391	502.679844152933	890.401436425214	1187.89352374828	1562.76219362053	1.92870331943853
M315	183.8	1770558	Mellein	Shikimates and Phenylpropanoids	Coumarins	Isocoumarins			480-33-1	NEG	24999.3744353307	10771.6433183185	11939.8445528368	4140.0478672817	3853.75789998462	2257.58685990854	9028.0970371638	13772.9979500442	26816.8621331736
M204	183.6	4651421	Hesperetin 7-O-glucoside	Shikimates and Phenylpropanoids	Flavonoids	Flavanones				POS	3363.01184039768	2601.28608243572	1472.99744721082	1836.46259636683	741.67001929056	4170.42782519985	1295.26256618972	1307.52928702114	605.185020214928
M784	181.3	4590938	Epigallocatechin gallate	Shikimates and Phenylpropanoids	Flavonoids	Flavan-3-ols	C09731	HMDB0003153	989-51-5	POS	3588.85846195636	2956.31926918911	104.76213411452	3523.46882450276	934.429675760471	5081.17742280708	1600.02647625786	1901.84381391595	836.048801907134
M89	181.1	5631419	Vicenin 3	Shikimates and Phenylpropanoids	Flavonoids	Flavones				NEG	134030.383870802	114628.514329134	206769.902389032	129029.016606844	720365587331	150722.934400635	158635.925911893	91616.7699601347	195071.553765659
M90	181.1	5631419	Isoschaftoside	Shikimates and Phenylpropanoids	Flavonoids	Flavones				NEG	134030.383870802	114628.514329134	206769.902389032	129029.016606844	720365587331	150722.934400635	158635.925911893	91616.7699601347	195071.553765659
M109	180.7	5751206	Procyanidin A2	Shikimates and Phenylpropanoids	Flavonoids	Proanthocyanins	C10237	HMDB0037655	41743-41-3	NEG	5.49003940230841	11417.0364100118	5.73528524229078	86116.6396019744	33309.9751217125	33970.7745569193	75331.350152604	58082.4378149442	22112.3231073872
M165	180.7	5751206	Procyanidin A1	Shikimates and Phenylpropanoids	Flavonoids	Proanthocyanins		HMDB0303616		NEG	5.49003940230841	11417.0364100118	5.73528524229078	86116.6396019744	33309.9751217125	33970.7745569193	75331.350152604	58082.4378149442	22112.3231073872
M205	180.3	6111594	Rutin	Shikimates and Phenylpropanoids	Flavonoids	Flavonols	C05625	HMDB0003249	153-18-4	POS	7968.33143046358	2284.97075635511	7328.42601853842	3553.05914291032	7586.79793942951	3534.88681828591	4241.02996368203	2952.50678795476	1791.66570642681
M637	180.3	6091485	2-(3,4-Dihydroxyphenyl)-5,7-dihydroxy-4-oxo-4H-chromen-3-yl 6-deoxy-4-O-.beta.-D-glucopyranosyl-.alpha.-L-mannopyranoside	Shikimates and Phenylpropanoids	Flavonoids	Flavonols			59262-54-3	NEG	73902.1815308827	23133.3475744038	80079.9523701199	35711.3600624917	72663.1384509364	38394.7394230561	44830.3201098273	31324.2541876732	17770.4088363944
M158	179.5	1630402	3-Hydroxycinnamic acid	Shikimates and Phenylpropanoids	Phenylpropanoids	Cinnamic acids and derivatives	C12621	HMDB0001713	14755-02-3	NEG	40368.8028739721	36187.7301702823	26623.3278746836	27937.306587274	37393.5299357766	30914.6843060719	22302.8494889441	38901.4262101733	33482.6691962591
M200	179.5	1630402	4-Hydroxycinnamic acid	Shikimates and Phenylpropanoids	Phenylpropanoids	Cinnamic acids and derivatives	C00811	HMDB0002035	7400-08-0	NEG	40368.8028739721	36187.7301702823	26623.3278746836	27937.306587274	37393.5299357766	30914.6843060719	22302.8494889441	38901.4262101733	33482.6691962591
M1137	175.5	6191734	7-((6-Deoxy-.alpha.-L-mannopyranosyl)oxy)-5-hydroxy-2-(4-hydroxyphenyl)-4-oxo-4H-chromen-3-yl 3-O-acetyl-6-deoxy-.alpha.-L-mannopyranoside	Shikimates and Phenylpropanoids	Flavonoids	Flavonols			201803-63-6	NEG	55301.8717432008	29962.0089748741	64672.6577485013	41929.9331624595	27337.4750498394	34379.4594487458	36248.0748295903	35787.9894611163	25228.8489224191
M776	175.5	5812249	(.+/-.)-Lyoniresinol 2a-O-.beta.-D-glucopyranoside	Shikimates and Phenylpropanoids	Lignans	Arylnaphthalene and aryltetralin lignans			1373213-15-0	NEG	5.49003940230841	103773.536892207	5.73528524229078	84028.3403577148	63200.3900485563	71288.6808892778	96032.2284880978	90043.2594874113	67952.5736801517
M681	175.4	2230616	3,5-Dimethoxy-4-hydroxycinnamic acid	Shikimates and Phenylpropanoids	Phenylpropanoids	Cinnamic acids and derivatives			530-59-6	NEG	19159.1880899362	25465.0308986403	16167.2066398573	31730.251622696	29648.2907447789	16712.5824922447	22615.3248571819	22435.0380960598	14428.2773961327
M180	171.6	5792076	Episyringaresinol 4'-O-beta-D-glncopyranoside	Shikimates and Phenylpropanoids	Lignans	Furofuranoid lignans				NEG	355739.019517955	98313.5950935027	344365.037435759	107535.549274402	141812.857033109	90079.6192017847	243310.422141779	146018.26982371	254497.557633755
M91	171.6	5792076	Acanthoside B	Shikimates and Phenylpropanoids	Lignans	Furofuranoid lignans				NEG	355739.019517955	98313.5950935027	344365.037435759	107535.549274402	141812.857033109	90079.6192017847	243310.422141779	146018.26982371	254497.557633755
M36	170.7	1370246	Salicylic acid	Shikimates and Phenylpropanoids	Phenolic acids	Simple phenolic acids	C00805	HMDB0001895	69-72-7	NEG	6325.03149405685	9692.98912171196	7902.6506333044	8459.01131958713	7525.30005319616	6328.81319467399	10169.118502118	9405.03519254129	6.29988716164832
M935	169.5	4491453	3-Hydroxy-2-(3-(4-hydroxyphenyl)propanoyl)-5-methoxyphenyl .beta.-D-glucopyranoside	Shikimates and Phenylpropanoids	Flavonoids	Chalcones			11075-15-3	NEG	48313.5883366191	9561.3659537415	5.73528524229078	34663.5714857972	14700.9643210616	20210.8943401625	28191.6920596797	29444.9930858919	16974.757132744
M191	168.8	3911388	Polydatin	Shikimates and Phenylpropanoids	Stilbenoids	Monomeric stilbenes	C10275	HMDB0030564	27208-80-6	POS	4034.0642014648	983.475227015282	1.79670718963174	2410.4246359274	1131.2707474084	683.707132341614	2605.37922634678	2308.0360608809	137.802466148621
M1148	166.3	4071923	Bidwillon A	Shikimates and Phenylpropanoids	Isoflavonoids	Isoflavanones			147742-10-7	NEG	19056.478463404	54483.9572125064	4990.66364297766	42562.3746302644	12371.1880742278	28832.7530169126	12751.8165436169	10386.6281866723	7166.2915028351
M138	165.8	1210297	3-hydroxybenzaldehyde	Shikimates and Phenylpropanoids	Phenolic acids	Simple phenolic acids	C03067		100-83-4	NEG	5.49003940230841	32671.3814437179	30672.1450726914	5.64620634340326	28113.8908785198	5.39295025753176	27208.4693256013	32040.9211301428	27396.779546485
M181	165.8	1210297	Benzoic acid	Shikimates and Phenylpropanoids	Phenolic acids	Simple phenolic acids	C00180	HMDB0001870	65-85-0	NEG	5.49003940230841	32671.3814437179	30672.1450726914	5.64620634340326	28113.8908785198	5.39295025753176	27208.4693256013	32040.9211301428	27396.779546485
M206	165.8	1210297	4-Hydroxybenzaldehyde	Shikimates and Phenylpropanoids	Phenolic acids	Simple phenolic acids	C00633	HMDB0011718	123-08-0	NEG	5.49003940230841	32671.3814437179	30672.1450726914	5.64620634340326	28113.8908785198	5.39295025753176	27208.4693256013	32040.9211301428	27396.779546485
M398	165.5	2430648	3-Hydroxy-4-methoxyxanthone	Shikimates and Phenylpropanoids	Xanthones	Plant xanthones			58315-65-4	POS	1.92556008779307	2180.58323463753	2885.09408462757	1599.7082336069	1159.05684689353	4483.02541178145	4924.25314717814	2755.15010498818	2207.23256461035
M619	165.5	2890708	Micromelin	Shikimates and Phenylpropanoids	Coumarins	Simple coumarins			15085-71-9	POS	1.92556008779307	8824.85827454181	11375.7523915158	2825.70531329039	2283818723506	15896.8636703864	19502.8105466792	10299.8366491888	3641.42403894697
M259	165.3	2710596	Apigenin	Shikimates and Phenylpropanoids	Flavonoids	Flavones	C01477	HMDB0002124	520-36-5	POS	1.92556008779307	2780.64992255388	3946.34251121953	1817.11515595243	1363.33916747619	5470.38644155868	5812.76326951093	3658.66002521477	2458.05826613046
M950	163.9	4051725	Osajin	Shikimates and Phenylpropanoids	Isoflavonoids	Isoflavanones			482-53-1	POS	1805.40703621707	2052.82625257278	725.548063499456	1724.47962960348	2487.06109468737	1693.35327248062	1220.51786154288	2872.68568570444	1.92870331943853
M843	163.1	3231252	Bavachin	Shikimates and Phenylpropanoids	Flavonoids	Flavanones				NEG	14396.4164487946	10971.5846082808	22911.3707630887	20438.9031593145	22045.0598193825	9599.40829552741	10020.9214318051	10168.4055964219	22992.6184039886
M462	162.5	2870565	Norartocarpanone	Shikimates and Phenylpropanoids	Flavonoids	Flavanones			121694-88-0	NEG	5.49003940230841	12312.269893996	18777.3349770548	1126.69249494969	1635.69203950348	17202.5912356685	25802.0159437972	13862.2898508252	477.358267132974
M99	162.3	1650193	Terephthalic-Acid	Shikimates and Phenylpropanoids	Phenolic acids	Simple phenolic acids	C06337	HMDB0002428	100-21-0	NEG	183722.365599568	157619.02389292	158946.592014258	154515.276614539	137683.986309778	151054.378580332	166882.598999507	5.95550397078371	6.29988716164832
M239	161.5	179035	Caffeic acid	Shikimates and Phenylpropanoids	Phenylpropanoids	Cinnamic acids and derivatives	C01197	HMDB0003501	501-16-6	NEG	5.49003940230841	12350.0311702739	15008.0944313749	7854.41427095985	6442.4693668012	5118.51243464371	9547.3649367266	6427.3742240687	6926.85722381437
M37	161.3	2910859	Catechin	Shikimates and Phenylpropanoids	Flavonoids	Flavan-3-ols	C06562	HMDB0002780	154-23-4	POS	320578.303171929	105389.518821037	137636.958849651	9398.8887368542	2045.08416666514	174641.066999737	235854.815888392	113945.018980228	10560.8283077128
M79	161.3	2910859	Epicatechin	Shikimates and Phenylpropanoids	Flavonoids	Flavan-3-ols	C09727	HMDB0001871	490-46-0	POS	320578.303171929	105389.518821037	137636.958849651	9398.8887368542	2045.08416666514	174641.066999737	235854.815888392	113945.018980228	10560.8283077128
M1119	160.3	4310886	Morin	Shikimates and Phenylpropanoids	Flavonoids	Flavonols	C10105	HMDB0030796	480-16-0	NEG	1883746.28302109	431435.919146867	1665126.38670203	510685.838895597	477950.910958045	870742.986786911	1067057.97581143	438195.65552679	162796.962440365
M22	160.3	8631824	Cinnamtannin B-1	Shikimates and Phenylpropanoids	Flavonoids	Proanthocyanins	C17631	HMDB0037672	88082-60-4	NEG	5.49003940230841	89711.6494398871	502006.178144568	69116.3962830891	66681.2573465455	223305.915038522	367135.933615928	89410.6770863783	22585.2003443213
M937	159.2	3251392	(2S)-5,7-Dihydroxy-6-prenylflavanone	Shikimates and Phenylpropanoids	Flavonoids	Flavanones			55051-77-9	POS	28425.6131208176	17452.0903255847	17236.8234193638	23395.9115956732	30535.9404297092	19718.266466839	15519.6929192468	14871.6129894649	14538.0725521773
M662	159.1	2630733	Lanceolatin B	Shikimates and Phenylpropanoids	Flavonoids	Flavones			482-00-8	POS	6479.62372560695	4626.8926767774	3599.64720717638	5894.14730289064	8351.46317737425	5152.44433430387	3651.47064725907	4215.87891958654	2975.13776557064
M367	156.2	1630753	Methyl trans-cinnamate	Shikimates and Phenylpropanoids	Phenylpropanoids	Cinnamic acids and derivatives			1754-62-7	POS	6900.4044875396	1.92607457962632	4845.6659704684	1.85842977707271	1.85993543651155	1.93222034922998	489.049426555636	1.98176537558118	1.92870331943853
M995	155.8	4211661	5-Hydroxyorientanol F	Shikimates and Phenylpropanoids	Isoflavonoids	Isoflavanones			927898-04-2	NEG	98939.7058420042	111669.755110945	46013.0982732343	83733.4991688031	58432.7852399136	126641.059299866	56540.311512615	67953.9065658737	88335.3939162176
M62	154.9	5771357	Procyanidin B2	Shikimates and Phenylpropanoids	Flavonoids	Proanthocyanins	C17639	HMDB0033973	29106-49-8	NEG	5.49003940230841	311582.555974704	331574.191863661	83832.8664443748	25877.9150186705	483581.585139685	620379.220253854	302625.124259048	17411.6113613872
M508	153.1	1330647	trans-Cinnamaldehyde	Shikimates and Phenylpropanoids	Phenylpropanoids	Cinnamic acids and derivatives			14371-10-9	POS	1.92556008779307	486.56707488683	883.087389845753	141.096010020329	162.600791956764	885.523955623207	1475.38722553716	1689.91820528831	814.253458675762
M327	148.6	4331125	Apigenin 7-glucoside	Shikimates and Phenylpropanoids	Flavonoids	Flavones			578-74-5	POS	9123.47853725229	4082.57355255291	5152.47869045582	1725.05783645829	1160.09267209202	3205.11819052741	5532.54990016869	3313.2980148341	1906.06839874356
M247	147.2	3711347	Syringin	Shikimates and Phenylpropanoids	Phenylpropanoids	Cinnamic acids and derivatives	C01533	HMDB0242525	118-34-3	NEG	118684.555128524	115850.053005415	5.73528524229078	206639.39347205	157353.864895839	84850.1106940805	139520.60054033	74405.0542217545	178850.265585555
M464	145.9	5371993	Neoarctin A	Shikimates and Phenylpropanoids	Lignans	Furanoid lignans			163318-69-2	NEG	5.49003940230841	19367.2842346491	5.73528524229078	19755.9279215111	13619.782840667	11896.2902291794	25673.6634684751	28399.9651354713	25064.7545157686
M139	145.5	1370245	3-Hydroxybenzoic acid	Shikimates and Phenylpropanoids	Phenolic acids	Simple phenolic acids	C00587	HMDB0002466	to_check	NEG	18927.4326087172	17052.1975484188	12524.7452973643	12200.8836999823	13122.6702690829	11465.9634530711	7678.4920484064	8608.48932819855	6.29988716164832
M211	145.5	1370245	4-Hydroxybenzoic acid	Shikimates and Phenylpropanoids	Phenolic acids	Simple phenolic acids	C00156	HMDB0000500	99-96-7	NEG	18927.4326087172	17052.1975484188	12524.7452973643	12200.8836999823	13122.6702690829	11465.9634530711	7678.4920484064	8608.48932819855	6.29988716164832
M400	145.5	3551039	2-Glucosyloxy-4-methoxycinnamic acid	Shikimates and Phenylpropanoids	Phenylpropanoids	Cinnamic acids and derivatives			31564-49-5	NEG	137847.827438638	55611.3501926879	110604.754530848	55678.8416729979	63388.9715923235	32734.7153645962	152860.581953502	22134.3064353089	41766.8211857834
M47	145.5	165056	Desaminotyrosine	Shikimates and Phenylpropanoids			C01744	HMDB0002199	501-97-3	NEG	5.49003940230841	6.24148719306445	2249.28940191907	5.64620634340326	5.71591834615375	5.39295025753176	13066.3527703962	5582.24550137525	6.29988716164832
M159	144.6	1950654	Ferulate	Shikimates and Phenylpropanoids	Phenylpropanoids	Cinnamic acids and derivatives	C01494	HMDB0000954	537-98-4	POS	6407.06534847963	1374.7431262678	3731.09303812107	2226.22966092139	3475.83713111794	1310.5924732714	6370.6087900858	664.848128080545	1548.84854748027
M682	143.7	4311559	Darendoside A	Shikimates and Phenylpropanoids	Phenylethanoids	Phenylethanoids			149596-95-2	NEG	56897.5610303127	54529.3597951551	62810.1430309759	54376.6399633878	64513.3634736804	18912.6576773817	34516.4614240047	30181.6975004162	47088.5527165605
M755	143.7	3030859	Hematoxylin	Shikimates and Phenylpropanoids				HMDB0242211		POS	8435.47199057375	3235.21694616598	9799.49676476762	2345.94992479579	4938.1126524413	4090.53052369749	5709.01253396095	2435.22191733448	2574.70388376508
M369	138.1	1490596	3,4-Dihydrocoumarin	Shikimates and Phenylpropanoids	Flavonoids		C02274	HMDB0036626	119-84-6	POS	1.92556008779307	5493.84326378016	4324.40852384144	1.85842977707271	1.85993543651155	5867.08012019473	10586.4959704407	6671.12094977713	1.92870331943853
M235	323	2791586	Mono(2-ethylhexyl) phthalate	Shikimates and Phenylpropanoids	Phenolic acids	Simple phenolic acids	C03343	HMDB0013248	4376-20-9	POS	4784.94472908967	3306.21601476655	4309.68847928538	3012.39091468012	3372.11855453971	3485.82041989925	2655.29715099727	2777.52556306943	3878.26967764729
M44	244	183.08	Benzophenone	Shikimates and Phenylpropanoids	Flavonoids	Chalcones	C06354	HMDB0032049	119-61-9	POS	4198.71828852022	3827.74370507387	3746.46528738829	3826.03111960369	3751.56713297903	4254.29860683179	3487.36287699932	3916.63060899561	3584.47137659716
M908	206	391197	3-(3,7-Dimethyl-2,6-octadienyl)-2,4-dihydroxy-6-(2-phenylethenyl)benzoic acid	Shikimates and Phenylpropanoids	Stilbenoids	Monomeric stilbenes			73436-07-4	NEG	5.49003940230841	372.724880122633	5.73528524229078	5.64620634340326	620.422959713759	593.710384046212	5.29495159667351	266.115891921192	4951.45919163017
M1	204	163039	4-Hydroxycoumarin	Shikimates and Phenylpropanoids	Coumarins	Simple coumarins				POS	15619.8787220199	15190.0664319077	14553.5618823736	15396.058874063	15498.0933943276	16010.2239967738	14544.9094463435	16097.9160849179	15296.6434803486
M178	204	163039	Umbelliferone	Shikimates and Phenylpropanoids	Coumarins	Simple coumarins	C09315	HMDB0029865	93-35-6	POS	15619.8787220199	15190.0664319077	14553.5618823736	15396.058874063	15498.0933943276	16010.2239967738	14544.9094463435	16097.9160849179	15296.6434803486
M209	204	163039	6-Hydroxycoumarin	Shikimates and Phenylpropanoids	Coumarins	Simple coumarins				POS	15619.8787220199	15190.0664319077	14553.5618823736	15396.058874063	15498.0933943276	16010.2239967738	14544.9094463435	16097.9160849179	15296.6434803486
M238	184	3411241	Coniferin	Shikimates and Phenylpropanoids	Phenylpropanoids	Cinnamic acids and derivatives	C00761	HMDB0013682	124151-33-3	NEG	33295.9309505972	16705.8845819486	52186.3212209555	10086.216163305	12000.563012434	9148.49254947664	33690.147997704	19021.0107441935	53844.0023233506
M59	184	5791714	Apigenin-7-O-rutinoside	Shikimates and Phenylpropanoids	Flavonoids	Flavones				POS	45908.3533104415	22921.0443002366	56697.0710737862	10754.3919246728	13089.2269637204	17919.8841451717	24491.938944988	26906.1547334593	38871.5799434387
M570	181	5471476	5,7-Dihydroxy-2-phenyl-6-[3,4,5-trihydroxy-6-(hydroxymethyl)oxan-2-yl]-8-(3,4,5-trihydroxyoxan-2-yl)chromen-4-one	Shikimates and Phenylpropanoids	Flavonoids	Flavones			1214688-92-2	NEG	174786.280841163	120511.118215427	384590.009427534	232692.431734978	102377.936636446	210664.521259804	256533.088129449	138955.65458536	274068.847732122
M46	176	5191875	Pinoresinol 4-O-beta-D-glucopyranoside	Shikimates and Phenylpropanoids	Lignans	Furofuranoid lignans				NEG	5.49003940230841	74081.1724558164	213380.979280238	87096.8364646139	81085.1492020699	44113.0998765815	167384.630304428	127515.147925937	103418.492523922
M366	173	5351443	5,7-Dihydroxy-2-(4-hydroxyphenyl)-6,8-bis(3,4,5-trihydroxyoxan-2-yl)chromen-4-one	Shikimates and Phenylpropanoids	Flavonoids	Flavones			1236257-31-0	POS	9053.16917740077	6597.68179387814	11066.7915892159	7646.30216410741	4538.51636756161	8197.43068215195	6627.22908912482	5468.60189427116	10478.1924474953
M130	161	8651944	Procyanidin C1	Shikimates and Phenylpropanoids	Flavonoids	Proanthocyanins	C17624	HMDB0038370	37064-30-5	NEG	5.49003940230841	21130.9869419707	88677.7287041795	15825.9570836526	13111.2901132734	54429.088813167	79248.0334441313	21242.0411286113	2232.33784426171
M224	146	3050686	Leucocyanidin	Shikimates and Phenylpropanoids	Flavonoids	Leucoanthocyanidins		HMDB0303660		NEG	45508.2055709796	55870.6788006455	24284.3260647327	25002.0637499108	16492.1633849946	50572.8348222102	38841.2722836854	30965.281234325	30361.8606803408
M879	144	3150723	Gentisic acid 5-O-glucoside	Shikimates and Phenylpropanoids	Phenolic acids	Simple phenolic acids			1820-89-9	NEG	22000.9616846559	14724.6642271662	42495.0996264761	4528.26097345444	16166.5438930428	10996.8193757002	24878.7142104869	10347.3192562996	8182.66785398197
M1111	46	4671314	Echoside B	Shikimates and Phenylpropanoids	Terphenyls	p-Terphenyls			1569310-31-1	NEG	15912.2764973035	17916.5837707292	271.09833182527	1159.43442198861	3408.75645335425	8585.26652629466	3860.98900658079	11459.6880257121	10724.2351786087
M940	43.4	4451357	Daphylloside	Terpenoids	Monoterpenoids	Iridoids monoterpenoids			14260-99-2	NEG	25908.8523267634	27722.8225417876	32334.6219266311	20282.6340114147	16277.9154337242	16312.4396547632	22176.4235277982	17348.8415876693	6.29988716164832
M220	351.2	2972798	Pristanic acid	Terpenoids	Diterpenoids	Phytane diterpenoids		HMDB0000795	1189-37-3	NEG	21840.2533386423	16143.2710427473	30508.3550504679	22044.3252992105	36752.3308740996	12161.8186988472	21254.7612968398	19984.3820874752	6.29988716164832
M183	308.6	3112963	Phytanic acid	Terpenoids	Diterpenoids	Phytane diterpenoids	C01607	HMDB0000801	14721-66-5	NEG	76673.3631330519	25237.3538640773	12194.9548093873	41640.5313616873	14652.9038555816	30192.084412725	43250.3833904878	24472.1414808747	12468.9155904238
M674	297.9	3111694	Triptophenolide	Terpenoids	Diterpenoids	Abeoabietane diterpenoids				NEG	412802.389061047	278481.446619836	620647.491345496	525073.619883697	369269.357236102	470470.292900149	548480.250181163	361085.777944318	6.29988716164832
M766	283.9	455352	Elemadienonic acid	Terpenoids	Triterpenoids	Lanostane, Tirucallane and Euphane triterpenoids			28282-25-9	POS	749.541436124825	671.278490754116	574.063779979418	435.371943305662	959.725360899496	334.381359372601	1649.36847161271	376.65284203178	1246.72242251414
M603	283.8	4133767	Stigmasterol	Terpenoids	Steroids	Stigmastane steroids	C05442	HMDB0000937	83-48-7	POS	15.5045084856567	12222.3991214822	5875.63482848729	3933.84866573512	15455.9108442518	17838.3951736495	10.4344722576847	21229.4103312778	14018.5156016537
M582	261.2	335219	Kaurane-17,18-dioic acid	Terpenoids	Diterpenoids	Kaurane diterpenoids			58648-80-9	POS	143387.545983211	147928.114954397	133693.675902021	269857.517406998	296688.693573081	156637.970805685	149203.980927393	147527.128262255	328841.995245606
M773	249.8	4031195	Kingiside	Terpenoids	Monoterpenoids	Secoiridoid monoterpenoids			25406-67-1	NEG	5.49003940230841	6.24148719306445	253.683742948573	5.64620634340326	249.82082976272	5.39295025753176	1756.20838385476	46.0442624254772	45.0814660413057
M894	247.3	4352377	Clerodin	Terpenoids	Diterpenoids	Clerodane diterpenoids			464-71-1	POS	4630.11512441455	8094.31111142544	416.678115809005	7020.73470757312	3158.83021033435	12127.6735290111	2190.02341612266	3949.97151388341	6514.43861571691
M646	240.3	4632288	4-Androsten-17.beta.-ol-3-one glucosiduronate	Terpenoids	Steroids	Androstane steroids			1180-25-2	NEG	1414.63153943852	1651.25020086272	238.650256039873	1175.68938141655	1224.50423494791	5.39295025753176	699.767524912952	2098.96608615125	6.29988716164832
M1164	24.8	6832273	(1aS,1bS,2S,5aR,6S,6aS)-6-((6-Deoxy-3-O-((2E)-3-(4-hydroxy-3-methoxyphenyl)prop-2-enoyl)-.alpha.-L-mannopyranosyl)oxy)-1a-(hydroxymethyl)-1a,1b,2,5a,6,6a-hexahydrooxireno[4,5]cyclopenta[1,2-c]pyran-2-yl .beta.-D-glucopyranoside	Terpenoids	Monoterpenoids	Iridoids monoterpenoids			135448-16-7	NEG	567741.776889913	250201.871978377	68200.244370087	6789.55114407078	11686.3322360469	147000.307497139	306827.185284481	314266.694954432	370529.356681106
M1056	234.6	6672208	(1aS,1bS,2S,5aR,6S,6aS)-6-((6-Deoxy-4-O-((2E)-3-(4-methoxyphenyl)prop-2-enoyl)-.alpha.-L-mannopyranosyl)oxy)-1a-(hydroxymethyl)-1a,1b,2,5a,6,6a-hexahydrooxireno[4,5]cyclopenta[1,2-c]pyran-2-yl .beta.-D-glucopyranoside	Terpenoids	Monoterpenoids	Iridoids monoterpenoids				NEG	11460.920640075	10704.1035046554	7283.23634934251	9108.77520678138	5.71591834615375	8891.60605269555	10285.031443848	12688.5809021849	8312.51605975558
M311	202.3	2191744	Nootkatone	Terpenoids	Sesquiterpenoids	Eremophilane sesquiterpenoids				POS	2788.24023964608	3992.04435303978	3846.10666901989	2596.35148021737	2124.82841125871	3736.0517290708	2550.72981195483	2220.60764892609	2057.65325980527
M896	195.3	2931033	Pentalenolactone O	Terpenoids	Sesquiterpenoids	Pentalenane sesquiterpenoids			93361-64-9	NEG	5.49003940230841	4210.3120495803	223.358259019537	1161.53547552047	1239.81469100224	5.39295025753176	2205.91008411413	1256.2372208149	3336.06891767138
M269	192.6	2151063	Fraxinellone	Terpenoids	Sesquiterpenoids					POS	5535.16952421605	4109.28309901993	476.734094290836	3719.48310943374	2645.44227587174	5604.07206752342	1640.94186288216	1849.05381892087	961.020724919753
M428	175.8	2191016	Eupatoriochromene	Terpenoids	Meroterpenoids	Merohemiterpenoids			19013-03-7	POS	1.92556008779307	179585.993028324	1.79670718963174	248768.832915681	204454.21080368	184449.839258769	234470.759393379	248604.133360742	197182.144200275
M891	150.2	3791611	2-Methylbut-3-en-2-yl 6-O-((2R,3R,4R)-3,4-dihydroxy-4-(hydroxymethyl)tetrahydrofuran-2-yl)-.beta.-D-glucopyranoside	Terpenoids	Monoterpenoids	Acyclic monoterpenoids			76873-98-8	NEG	97116.0469881812	161737.090582709	53906.4672864733	68897.3332118985	92767.8941250456	5.39295025753176	71508.4205626729	69145.0535166173	71253.4950234207
M560	141.5	367161	3-Dehydroepiandrosterone sulfate	Terpenoids	Steroids	Androstane steroids			651-48-9	NEG	9457.05412159396	7656.23668802309	4936.5832328215	1819.24133407221	2998.19968809574	1289.89518184995	2513.35863011345	5.95550397078371	6.29988716164832
M897	141.4	4612037	6-O-Pentopyranosyl-1-O-((2,6,6-trimethylcyclohex-1-en-1-yl)carbonyl)hexopyranose	Terpenoids	Monoterpenoids	Secoiridoid monoterpenoids				NEG	43242.019183571	23829.0961691413	5.73528524229078	22985.0139203515	20241.2384590276	19351.1522671369	16607.9695073285	21640.3191622341	3363939964211
M236	306	2892178	3alpha-Hydroxy-5alpha-androstan-17-one (Androsterone)	Terpenoids	Steroids	Androstane steroids	C00523	HMDB0000031	53-41-8	NEG	16505.9360037604	14669.6058522408	24358.6696636682	28245.2738338752	32621.9084837794	19732.455505407	5.29495159667351	16607.3232859082	6.29988716164832
M407	284	5313699	AlisolA24-acetate	Terpenoids	Triterpenoids	Dammarane and Protostane triterpenoids				NEG	3356.14334674287	5318.1566514868	3685.78482355963	2155.13557579599	7408.58486125914	3113.86003046141	5.29495159667351	3403.3945848476	6542.09751114041
M19	276	3172127	Isosteviol	Terpenoids	Diterpenoids	Beyerane diterpenoids				NEG	9384.5737485806	4410.06690990055	710.87613810421	15440.6846254952	7893.79152542031	8031.64354697472	3444.85238496418	10441.2141429685	6001.20475641136
M861	269	3752149	(E)-5-[(1S,4aR,8aR)-2-Formyl-5,5,8a-trimethyl-1,4,4a,6,7,8-hexahydronaphthalen-1-yl]-3-(acetyloxymethyl)pent-2-enoic acid	Terpenoids	Diterpenoids	Labdane diterpenoids			1214979-55-1	NEG	3417.26442819577	8462.31923383595	1654.38560524492	11556.7152585542	5157.11149076799	11325.647155564	3222.24250509471	6543.69849839576	8058.85054154541
M32	225	1811221	(卤)-Dihydroactinidiolide	Terpenoids	Apocarotenoids	Apocarotenoids		HMDB0035240	15356-74-8	POS	367.817869937582	515.806687959626	579.246941812123	1084.06301052745	1299.88261919834	1100.08135623591	892.295326042286	1089.17466761643	1113.57676787034
M807	52.7	1770435	TRICARBALLYLIC ACID							POS	9282.07157468932	9259.16125346056	16053.0547533679	23061.1510901856	11049.341561336	9105.13363102551	14096.1890444486	8086.66564730709	19877.963988367
M466	49.9	2611442	Ile-Glu						42516-53-0	POS	5467.50658201871	2666.18459120146	4303.81286550032	10699.4677025808	13912.0582551238	1464.96107583979	2984.7933123612	5636.74440092602	10937.3665249755
M733	49.3	6341929	Pyranocyanin_A							POS	1.92556008779307	9074.66608159444	1048.86047919707	2963.08546534233	146.139154367133	1451.5209160589	18204.0317934091	11470.5182042677	1985.67732058468
M1200	49.1	2931243	Tanshinone Iia							NEG	108279.927495677	48143.4140150015	30468.6641681441	110460.491060013	49561.812439236	108032.427339553	58433.5260299722	47975.7896504267	65379.5946688718
M1150	44.4	91036	methoxyacetic_acid							POS	13202.8310341979	10259.5740777701	1.79670718963174	10589.2171077521	14128.5138410229	12534.4307535483	11532.2975262684	18519.2282779347	14718.6235798809
M1227	43.5	1590328	Parapyruvate							POS	32814.1392252034	44673.8434450805	106525.944195318	98681.7656864068	73113.4832123129	82720.390629834	63265.4030904325	112991.52991084	81881.3184886916
M572	37.3	2181038	Zeatin							NEG	101077.857500921	160566.411338633	95787.8789885736	88764.0674429191	142012.106440335	156923.978826451	115413.812803025	98897.1680437931	130867.937908453
M401	37.1	740964	2-Methylpropanamine							POS	10144.9977518795	16214.2897700577	12593.0111872509	23038.7477260034	22447.9662879826	25926.2840363655	14036.3829372223	18036.0632036056	19042.1976188175
M329	36.7	1220963	2,4,6-Trimethylpyridine							POS	1.92556008779307	20.0893688418251	131.337263566337	22.0604590275885	18.0154686072576	67.0934714211031	22.3119044839771	840.046612487072	1.92870331943853
M711	357.4	141017	cis,cis-Muconic_acid							NEG	5.49003940230841	850571.80705163	779037.494202764	670128.122208725	765312.010170645	743781.06560316	789158.712070863	764661.750255296	820215.594112114
M1142	354.4	2131906	(+|-)-(E)-3-Methyl-4-decen-1-yl_acetate							POS	5578.88979946797	4498.37992808048	4890.33358129127	4412.19594238095	4837.6498050784	5250.67794879258	4793.81073700397	4544.54344881161	4534.22692989403
M402	35.4	3441348	4,5-DIDEMETHYLSIMMONDSIN							NEG	12146.7023294021	21046.0656278107	1226.95621917951	1030.44888653109	657.873223449041	3049.47454803554	11350.6229568212	12566.4951877732	16533.1765480084
M941	35.2	2990776	Benzoic acid + 1O, O-Hex							NEG	44524.1844278042	42032.8748756718	50467.7434516397	56846.1831261178	55181.0036455047	39827.5100844698	30146.9963117517	59323.3866273163	55763.7858122058
M892	340.9	7385093	(2-aminoethoxy)[3-(hexadecanoyloxy)-2-[icosa-5.8.11.14-tetraenoyloxy]propoxy]phosphinic acid							NEG	52727.9832687094	81952.1124659705	35863.979125312	46121.9258808871	48944.5930055093	68997.7747336664	102325.310713707	75935.0250274402	49442.0752268954
M1213	331.1	3973829	beta-Sitosterol							POS	1.92556008779307	745.538051589636	1398.96405579154	683.78653758887	900.401181719078	1500.69231901532	1.76873924230577	2395.61671452025	589.615907167037
M673	328.6	3253119	Heneicosanoic_acid							NEG	5.49003940230841	11151.9226469334	2004.04960852921	12984.4187001381	6962.10288382436	8188.16894900999	12282.8484247446	10830.2728921671	4017.54458626204
M942	328.2	3953303	(3beta,22E,24R)-Ergosta-4,6,8(14),22-tetraen-3-ol					HMDB0041050	104729-39-7	POS	31.2068798723224	7561139706172	250.592205061628	261.907086287192	153.75002725946	1.93222034922998	43.0141858602657	125.321447569253	1.92870331943853
M295	322.4	4113611	STIGMASTA-4,22-DIEN-3-ONE							POS	22.0870760177248	10456.1671953846	1567.96419456932	1.85842977707271	9478.1003186565	10476.4185572867	14301.9467368224	8141.24338919982	4529.78293724213
M922	321.9	4212716	CPA(18:0)							POS	489.942658337919	366.920195693385	64.5339751854301	1.85842977707271	316.23667151712	82.0515310896141	97.9872130352164	283.633195400437	52.5203338911729
M1095	310.2	5733023	Ganoderic acid H					HMDB0035987	98665-19-1	POS	1.92556008779307	7758.61290336348	2010.30548842764	4921.59013359456	2416.70292510231	4738.43528278004	4341.19830631153	4676.94786495895	1108.31882738449
M579	306.4	4952724	1-(10Z-Heptadecenoyl)-sn-glycero-3-phospho-(1'-rac-glycerol)						1246341-64-9	NEG	567.481016034091	465.273563198165	1773.01895234436	8742.45118410002	3962.93929060045	534.337194466655	1837.91650031032	964.878898518111	5960.50467534299
M905	306.4	4533355	Tyromycic_acid							POS	4923.7963851765	4083.79756519644	2315.17459632134	2833.47723208159	3196.42502296279	2018.92345366612	3068.47809989807	1580.24990150617	1.92870331943853
M1202	303.6	4072214	Palmitoylglycerone phosphate							NEG	9826.09242608979	14284.9721738553	12344.8770737596	15675.6037596558	16457.5780260245	17764.8047979422	18320.9064223471	13648.7357481738	15983.0077279263
M859	298.8	3112577	(R)-2-Hydroxysterculic_acid							POS	1285.59846826683	1200.20026772418	1305.21757678874	5762.74213327561	4964.27407915292	1625.04291667356	703.530522219295	2215.25311583251	10344.0049804956
M1128	298.7	5653962	Canthaxanthin (Euglenanone)							POS	2575.0301172286	1842.65332916122	1348.68880757482	3345.56836429006	5541.85478675408	1233.04155233917	1442.12539645144	1244.58276323998	4048.48290486084
M406	298.3	5792927	LPI(18:2)							POS	4213.21504563797	2223.82690843512	3539.16938575246	4955.15610868258	2267.28857363142	1430.5012303375	1570.01276540088	3348.76961906419	4846.97303470948
M415	293.5	3633107	3,6,9,12-Tetraoxatetracosan-1-ol							POS	1698.20089576867	1055.0169293566	1167.55640818122	1364.3243690502	2211.68080056994	1147.92297705546	1133.45229148182	833.005755716013	2088.7666833205
M300	292.5	2431967	2-Hydroxymyristic_Acid							NEG	6286.81529559547	5814.95160978648	5.73528524229078	4475.54190821713	4863.80426862458	6971.63475960468	5.29495159667351	6538.4339296344	5741.27549188688
M972	290.8	677371	Gingerglycolipid_A							POS	3531.12898068465	2066.68487111505	2714.53010747103	2871.94699814851	3054.53717604955	2418.27618665352	2007.10578312442	1763.61521456088	2737.07493994416
M924	289.1	3962745	PGD2-EA							POS	1439.69933186122	1737.00942878969	1405.26434438151	1784.82953206461	1.85993543651155	1.93222034922998	1733.86146943299	1761.90648925841	1.92870331943853
M685	287.6	2952262	17-hydroxy-linolenic_acid							POS	171840.162972242	185028.865364488	46141.5318627824	89486.4086808651	143193.035750989	117089.073109597	68851.8054052373	175295.999545171	179949.467155276
M1086	283.5	5762027	cis-Moxifloxacin acyl-.beta.-D-glucuronide						733002-61-4	NEG	24381.286577038	45286.2846029179	29557.2774067143	38919.7986330389	49978.4343437985	28446.0014196801	30639.8212402676	45997.5935584737	61469.4566880354
M1216	281.9	2982732	3-Ketosphingosine							POS	11039.9336299956	11635.3302115191	22263.4916694212	39085.8519881362	1.85993543651155	21282.3392349038	13396.4280298576	10985.3094737208	20545.2633565717
M1002	280.9	5233466	Polysorbate_20							POS	1312.59632078886	914.894366103029	180.830240844744	908.167523561818	1448.58850766422	1189.03186296201	668.482803254271	536.828021294855	369.964232298204
M1089	28.2	5171433	Dexamethasone_sodium_phosphate							POS	6023.80804614789	9203.71960342277	5443.31493486799	4705.30272045598	5013.53235429906	6197.25210925482	13351.3647130486	301.435316967479	14770.5766477751
M838	278.8	5443391	LysoPC(20:4(5Z,8Z,11Z,14Z))							POS	7837.35401089233	9080.8865278835	302.787335942621	12043.7777265043	3203.66315511386	16986.9105830644	3725.04267448173	1096093879291	7035.40154287328
M873	278.6	494323	LysoPC(16:1(9Z))							POS	1.92556008779307	7072.35145462851	3855.26587812343	7790.02960141353	7771.28456058524	10288.5014827323	6026.36055468684	8508.47346637773	5263.8163811777
M956	277.6	5373017	Corchorosol_A							POS	4084.28837989594	3404.15356032434	3319.03179603947	4081.91936979258	3883.99691393331	3520.82781503608	3566.10223462494	1.98176537558118	1.92870331943853
M282	276.7	2592056	Galaxolide							POS	4041.72671199212	4270.81985539742	2701.53961298661	4672.48559329106	5085.68857733381	3423.41863554986	2496.51693363009	3191.08209743929	1.92870331943853
M958	276.3	3442787	Avocadyne Acetate							POS	5123.09870493366	8859.39953971291	10173.3519545753	11382.1436988152	1.85993543651155	7567.72270507542	9616.55011739668	7880.29324760672	1.92870331943853
M839	275.9	3092417	3-Methyl-5-pentyl-2-furannonanoic_acid							POS	12102.580288067	21200.3385547711	18422.4501776816	31225.4316775683	29936.7435916301	18913.6624819105	22597.836652279	19974.0367540305	37806.1979011446
M1172	272.7	4662579	TOBRAMYCIN							NEG	5.49003940230841	6.24148719306445	1605.94267634224	5.64620634340326	1032.80540052842	5.39295025753176	490.041253039718	898.495364959673	3674.31202478982
M827	272.5	3232211	(8)-Gingerol							POS	4898.5408999542	2678.52094543345	10605.2424100014	3831.20189801007	15107.8476985262	368.163313385551	4216.98728805067	2131.20293726413	1.92870331943853
M302	270.8	212201	N-Ethyl-4-menthane-3-carboxamide							POS	1083.09811690106	866.008616315932	2106.75541490996	3094.29173359042	2693.58081275211	1323.95673923552	1680.88146223886	637.734533572588	1558.64816365642
M819	270.5	5183237	LysoPC(18:3(6Z,9Z,12Z))							POS	16422.9770859271	16093.2229324345	11344.6541908625	15638.2888901108	16617.0357506496	19845.1991637085	11328.0872583272	20726.9380237949	13432.0986909452
M561	27.2	147.03	3-Hydroxyglutaric_acid							NEG	328035.511192901	223016.199427589	329637.736076326	299079.680170875	232754.741476802	216116.076766719	216826.41494966	195035.444893342	6.29988716164832
M418	269.8	2932105	Panaquinquecol_1							POS	257747.801175181	259481.062304289	169792.589053934	215592.486463599	328383.571758811	162553.800262363	215095.581579831	278845.290741622	1.92870331943853
M631	269.8	277145	Di-n-butyl_phthalate							NEG	6481.52111432445	13311.1578261088	13097.7703132404	7314.04255877498	8836.77183343491	15225.0787979986	9029.13077904908	6583.82624611843	7968.25876012258
M860	269.6	6993568	(15a,20R)-Dihydroxypregn-4-en-3-one_20-[glucosyl-(1->4)-6-acetyl-glucoside]							POS	2211.08816718922	2596.36369431011	6851.71865192038	6373.46989318465	5926.57254953323	1933.05968662511	2704.40739519744	2982.53692700435	1.92870331943853
M800	261.6	3132374	8R-HpODE							POS	35925.2322874106	46448.7556993832	41796.2854650885	85015.4013682299	106782.196562037	41685.3351255433	39671.5600565893	42070.2576662382	152096.539341643
M925	261.5	3262323	Small_bacteriocin							POS	4102.31464877005	4122.35091691349	1214.25931253046	2090.47704858003	1.85993543651155	2365.09129620811	2790.52654303772	4616.67782346887	3559.55102479036
M352	261.4	3112225	9-HPODE							NEG	2146208.27229851	3360677.64319898	3057472.0572934	6128774.20874537	7656943.70690374	3227246.0829554	2637839.22851609	3533038.72646725	6.29988716164832
M645	261.2	330263	4,8_dimethylnonanoyl_carnitine							POS	64773.5932022927	8545981889854	72058.6493915067	217745.002701649	275419.499008944	87122.2881325997	79458.9299478078	86353.9978842304	317107.08775697
M476	260.4	2512004	[2,2-bis(2-methylpropoxy)ethyl]benzene							POS	3484.98343037578	3718.07641148685	1370.70904930511	4578.40580541181	2227.48987456556	2476.62512181977	1356.53122213947	5538.76428263207	4260.66705954955
M869	26.4	1850463	Methyl_2,4,6-trihydroxybenzoate							POS	2723.93754627323	2060.18051784094	2609.38020323981	3097.00404195115	2636.15410630928	2007.39585784052	1.76873924230577	2895.89221092607	3430.04623782242
M1234	26.3	2190513	3-Deoxy-D-manno-octulosonate							NEG	2151.18378193586	4055.38275731857	1216.8143675962	10500.0075296388	11511.8384366929	4128.8851911666	2790.3721390187	5105.6296331918	6.29988716164832
M1090	257.9	3812611	Bisnorcholic_acid							POS	3596.64190980931	1836.04246943115	2509.16690145294	2183.84459927455	1834.42331346194	3095.42209021742	3141.43902192602	2391.26310427557	1291.97031368568
M1233	254.2	2872237	10,16-Dihydroxyhexadecanoic acid							NEG	8105.99679103113	3952.94191198365	12982.4861947786	11988.1135130484	8777.00462075467	6799.92935454677	8269.1929305492	15380.4985991772	11853.7428343881
M974	253.4	3932264	ROTENONE							NEG	14860.7908303876	20088.0526473071	19597.2958505554	25164.1455801035	30550.267348487	32047.6926392591	23378.8170704123	21881.7117190818	6.29988716164832
M926	252.5	325237	AVOCADYNONE_ACETATE							POS	580.482420531142	693.343906006828	675.831932922806	1.85842977707271	1.85993543651155	630.871986100805	791.800270975065	783.830345525407	1774.08460155193
M987	251.6	3162842	(4OH,8Z,t18:1)_sphingosine							POS	4660.27218320161	2909.23227814348	1.79670718963174	3854.40377364142	6499.5999834751	2229.1695178228	4366.70598157031	4324.7128624996	1.92870331943853
M703	251.3	3411974	2,3-Dinor-							NEG	11276.6666879899	18493.4806385797	16995.5562827228	18100.2328030527	19860.2058044353	5.39295025753176	20657.7960720482	21745.5323562602	6.29988716164832
M739	25.5	1570106	Methyl_phenyl_disulfide							POS	68152.4885750326	57863.7587085302	33717.5958205437	27762.3034567966	42889.9018012254	56431.8571756355	38245.1606522611	27634.7718816753	31023.5545803009
M1144	25.4	4991135	Methyl_4,6-di-O-galloyl-beta-D-glucopyranoside							POS	1.92556008779307	138015.949873564	78048.082401984	20963.2431613273	29410.0637291106	84855.0690463281	179158.836295735	90571.2763002148	154764.472296646
M920	25.4	2810707	Sulfamethopyrazine							POS	30944.4987789878	40651.7890452151	24263.7493479395	1739.87383040365	1585.10830207776	19681.4289999732	30334.0428835044	64446.3149002024	47179.3637758479
M968	25.4	5171249	cynarin							POS	31003.8117687378	44904.1912122594	4284.96054704298	4615.41115527651	1279.09646332974	6450.01979028156	38417.8625805117	28250.6507690679	52166.0950325614
M835	25.1	3041501	evodiamine							POS	7827.83965674492	6537.85301711167	4792.92502196259	1.85842977707271	6935.76284019645	10001.4542794275	3823.03390747985	6355.07154428513	6359.66888786306
M1054	249.6	4852313	Plantaricin_BN							POS	4950.72810697067	7721.08616867443	1581.95654439331	7391.39844033248	9645.94513659448	2507.31349132905	5062.55097938235	10319.8130243052	3759.82124628632
M1205	248.3	3342945	9,10-Dihydroxystearate							POS	753.501025970498	1.92607457962632	2648.76936199384	1.85842977707271	1.85993543651155	1.93222034922998	294.014400877028	411.776996822312	2635.5329631699
M801	247.4	4912173	Cymorcin_diglucoside							POS	740.384961624935	1.92607457962632	98.8102098246757	850.484607899508	706.524490800833	355.818180246114	715.568482224212	1091.33968173119	170.505478368975
M386	245.6	3252026	2,3-Dinor-11b-PGF2a							NEG	12342.7416136689	59012.3769467807	108812.134233734	37319.9738201656	147371.159072099	24945.2713214373	29964.3078428881	45264.6097539421	6.29988716164832
M477	245.1	2932105	Colnelenic_acid							POS	14646.0671480872	21652.9097340312	21519.4037334685	32126.3760778389	48715.2126073618	26023.9804187913	19038.9755598355	22451.0149831233	1.92870331943853
M1114	244.3	460327	Clobetasol_propionate							POS	12171.9442555376	11105.3165795551	17951.7625013964	26582.5747697006	1.85993543651155	6630.18947435345	11001.4082575989	16265.5817184062	12751.8523802618
M285	241.8	3002898	3-ketosphinganine							POS	172748.504809427	253415.599534419	39400.0560534502	64876.950839864	80547.7388733462	99481.9601082514	49761.3797797175	133265.250243741	146413.903022659
M336	24.4	1490456	D-Ribose							NEG	151035.370018763	171725.522101538	159276.403106324	158124.609135173	5.71591834615375	5.39295025753176	154714.030854178	5.95550397078371	6.29988716164832
M286	237.9	3303003	Palmitoyl_Serinol							POS	157706.579570722	231573.117590045	205280.442425905	284526.086430556	435274.691172151	67205.5649435494	155900.921995433	262867.036628277	459849.493397157
M832	237.2	4451866	epiyangambin							NEG	16816.2576433949	22566.4484420302	28802.2216110685	74236.2238195129	75887.8787637064	41315.0001179735	19639.1481791766	42956.4615547847	46334.705548773
M389	235.3	1290923	HEPTANOIC ACID							NEG	39687.659694521	56673.2789902655	60505.7794436698	40949.6095453408	59511.9625483737	54394.5317549392	51836.5798302957	51214.9007409579	64303.2327540284
M647	235.2	2111326	Jasmonic_acid							POS	669.33539332434	796.389746705442	1099.05874701115	1013.58752680991	1534.13615763914	947.807537189341	1669.96994465117	1136.34595237321	1.92870331943853
M1115	233.8	3192825	9,10-diHOME-(d4)							POS	1.92556008779307	514.299269377967	695.338522470048	422.111825703668	893.243799705193	437.732356289922	706.034180535259	821.201197350253	1.92870331943853
M1244	233.7	2101851	alpha-Ionone							POS	191.776764834085	233.196485651422	365.924514864875	180.130894006825	99.2072479327825	335.435081120162	116.233814024441	109.676573865486	115.523556085306
M586	230.9	3692043	17-phenyl-trinor-PGE2							POS	2694.00718632627	5106.86285097032	2277.38429605561	6603.41929763587	6339.83964825707	4962.02660872863	2826.25689854763	4543.19415546122	9749.1798813795
M1185	23.9	1920551	Isosorbide_5-mononitrate							POS	128910.844856182	93451.0191034031	25222.3302697027	4168.48180432953	6274.25113083104	31710.6242229424	77031.1743247109	77836.3129094818	108246.849673462
M825	23.8	1450511	3-hydroxyadipic_acid_3,6-lactone							POS	17995.7027677428	13336.1016672222	11830.6688310999	4283.1866804906	4497.94352986388	7796.97036094926	14175.3039182685	15035.402003698	17010.4181019104
M1243	23.7	830139	2-Oxobutanoate							NEG	6628.75315167896	8322.41144058621	1939475516353	4594.12380037209	5232.65815442376	4841.29278152178	4265.86760840959	4078.12768492489	6.29988716164832
M758	23.7	2820871	Albendazole Sulfoxide							POS	47125.8063293505	70654.3407695169	1556.9584227363	223.971621323798	3990.15019004206	5566.89646058202	54748.3725420193	59953.2903827921	90594.4593138515
M870	23.3	2150329	(4S,5Z,6S)-4-(2-methoxy-2-oxoethyl)-5-[2-[(E)-3-phenylprop-2-enoyl]oxyethylidene]-6-[(2S,3R,4S,5S,6R)-3,4,5-trihydroxy-6-(hydroxymethyl)oxan-2-yl]oxy-4H-pyran-3-carboxylic acid							NEG	1838842.44118302	2373776.70646867	423757.950054901	437638.01659037	507893.231058618	1090341.92559922	1319997.20148798	2522679.64547702	2347832.10819259
M962	229.5	3263054	sclareol							POS	18847.6305111692	28274.9745056681	30798.3077468525	8274.4794720569	19918.5097337065	4260.39649273352	1819097885022	3073.3137051824	1.92870331943853
M977	228.8	3222741	14-(hydroxymethyl)-5,9-dimethyltetracyclo[11.2.1.0.0]hexadecane-5-carbaldehyde							POS	1.92556008779307	4789.45096956608	3840.45710991306	4112.07304312965	5317.38758159749	2378.92229504935	977.702727457456	2924.69992627848	1.92870331943853
M479	228.3	3462735	LTB4_dimethyl_amide							POS	8101.97571130824	3839.09972364937	1661.49013030942	8258.17797823615	1050813586683	998.28511782137	2988.06265923513	1856.33647982157	12728.1291768893
M355	227.5	3482893	O-Arachidonoyl_Ethanolamine							POS	10612.5744877027	28956.8074254427	19889.4328143182	8053.03214990644	23150.0889080999	3555.09271912316	19875.6042064699	4932.85945045936	1.92870331943853
M308	226.4	2911956	Octyl-methoxycinnamate							POS	5399.8842074767	2752.32725918652	2617.24603639802	4619.64255760378	6703.70386812993	2712.2176266413	4782.21710398071	2346.54603402309	1.92870331943853
M895	226.3	3692261	11-dehydro_TXB2							POS	400.258244185674	1374.7673386884	662.866689779002	1.85842977707271	2372.29384739138	1517.54521619955	490.319269931134	1484.64890278286	1792.89380072436
M1078	221.5	3332618	Phloionolic_acid							POS	2492.32961448384	2148.25828663964	1445.94456014079	2246.67031714578	1824.3758097673	1425.9545663566	1006.75138115432	655.320167924107	1.92870331943853
M907	221.1	3402839	N-Oleoyl_Glycine							POS	4633.29333461109	8949.56422436129	8187.2890548969	7379.43046829564	9773.04816111889	2272.34068900446	1009.51413475362	3409.12542651511	9595.49088857116
M789	22.7	1000243	Allyl_isothiocyanate							POS	105809.936443528	71697.7545587918	67131.5447255255	30948.8496691435	38252.4509965696	37760.6242444014	54715.7500489693	42092.5897686493	62845.4851612003
M541	218.8	3922787	Hexadecatetraenoylcarnitine							POS	124.782283719959	2997.14218603307	2891.80134007674	139.768735230348	901.24699628232	7.75143190559057	186.65861284303	1.98176537558118	1234.34579912524
M1025	212.9	3202579	7-ethenyl-1,4a,7-trimethyl-3,4,6,8,8a,9,10,10a-octahydro-2H-phenanthrene-1-carboxylic acid							POS	1927.34693297382	3161.32858350695	2211.9658929717	1725.52535751842	3118.09025517116	2626.21264513097	2935.9981497114	2705.15853137811	1.92870331943853
M1154	21.9	1769813	Diallyl Trisulfide							NEG	5.49003940230841	61975.5094443172	69198.0063330786	54955.7857699554	46578.630755253	37052.7475750279	52395.8926540705	56930.8923191685	53102.986547401
M1006	209.6	3362529	Eicosanoids_15-oxoETE_C20H30O3							POS	437.403561838821	1409.36696430509	752.755668741282	540.561138403322	521.494982914484	764.010051816449	8696139074523	615.651085058917	1.92870331943853
M1222	20.7	2230202	cis-(Homo)2-aconitate							NEG	25981.5028618296	28650.1013658479	13453.6147988716	25929.7169495594	32540.9599515584	34329.913131882	8446.98938509108	23401.0157771609	14310.4455825321
M1247	20.7	4030007	UDP							NEG	16994.9455791584	21699.802213321	7763.32889443737	19613.8954276793	30630.3337654199	30115.8418944658	5857.19971337938	17972.9703357383	11666.0570863977
M1073	20.2	1410886	Allyl_tiglate							POS	44331.2170734378	47687.8393563716	38375.0515943905	38411.6750611808	43822.7995463356	51565.8810841356	23084.2485236325	37153.0859262187	29239.0866490629
M1214	199.1	2229527	4-Chlorophenoxyacetate							NEG	5.49003940230841	52529.775123528	48325.0749782863	50865.7024929353	36215.3830598353	5.39295025753176	10971.8375190372	55695.2467028834	32192.5229982599
M500	198.3	4752142	SILDENAFIL							POS	1.92556008779307	308672636811	1.79670718963174	3528.42501900527	1610.73768073704	2576.17243917081	2946.36388827252	2303.57706000253	3135.40078931236
M1105	197.9	8114009	Betavulgaroside_VII							POS	4104.90996675133	394.444669059593	4534.48467941982	2522.07779720563	1668.11808157019	277.936335364821	447.929311655556	448.219546734492	2682.83555863625
M946	196.6	2030337	Demethylmethoxsalen							POS	16399.1336732418	17769.1812402158	16334.8581816491	17769.633922793	17617.2938062081	18375.040911499	16326.0530784309	19704.5580285185	1.92870331943853
M358	194.8	1830049	2,4-Dinitrophenol							NEG	5756.19911809995	7721.89517500332	5.73528524229078	3073.95292060608	5250.64116862462	5.39295025753176	6133.04960362145	10546.6216604888	5832.25306153515
M1045	194.2	3442213	Hydroxybutorphanol							POS	1086.91207371613	575.961050995543	1.79670718963174	1395.43399635228	4584.70654164998	959.237922772355	2319.72900654034	852.172106635534	1.92870331943853
M990	193.4	5471455	Biochanin_A_7-(6-methylmalonylglucoside)							POS	3708.77026858235	3919.16423931701	5821.27230067675	6258.85016409515	2442.29901323679	7981.92135613409	7004.90956905999	3607.71395936039	6323.5803168514
M991	192.6	4311904	Phenethyl_rutinoside							POS	7231.94629474431	4903.90964724369	1348.60266768428	5339.03444667564	3753.83079343981	7066.26471723721	2923.04449673454	3608.31167350763	253.042402807775
M1106	191.7	4601279	epicatechin gallate							POS	1963.59638590567	1143.48227406105	1.79670718963174	1738.77899137026	3149.73067185747	644.842671858618	1540.05855593909	1004.44895913697	2026.22546618069
M314	190.3	4491072	Cyanidin-3-O-galactoside							POS	1.92556008779307	5797.07573538107	1.79670718963174	5008.58307004352	1.85993543651155	6579.90112856771	5237.05552685568	5669.7300869686	6843.85847960788
M1017	19.8	1610658	2-methylquinazolin-4-ol							POS	1.92556008779307	149512.887833126	199221.174716162	102266.949375859	91014.3939419105	99099.000177173	141539.106460582	114438.930410005	121323.40089817
M1165	19.8	1590502	S-(4,5-Dihydro-2-methyl-3-furanyl)_ethanethioate							POS	23925.9223491641	12475.8619300443	18825.2953202008	8585.40844969646	7520.59155083348	9730.05152844609	13902.4361677487	11343.0849442593	8664.32347644138
M658	186.9	4632155	Mangostenone_B							POS	2855.25141294333	887.871992642648	2952.34029457579	1405.67628415764	1248.72791720291	1324.60295253666	3102.25624427338	715.32810511569	1028.52631443776
M503	186.4	4470859	quercetin-3-O-deoxyhexoside							POS	4391.04127456089	119.664235714679	13156.4577622462	11102.7882630041	1.85993543651155	148.440051484409	1984.03166417855	1928.89888382952	8317.52348370974
M363	186.3	2070123	2-Naphthalenesulfonic acid							NEG	6592.83007129652	4698.9529371789	8031.90312236856	19063.1405285545	34477.7213267228	5703.49088655095	4253.87613187333	10662.6402148423	19659.4072045275
M830	185.5	2171086	3-Hydroxysebacic_acid							NEG	3664.84309506053	6253.44676786002	11126.2432146653	7731.06672932188	9537.17150535933	6280.53011802306	8184.27279587955	6966.42853593223	6.29988716164832
M526	184.8	3662634	Tetradecatrienoylcarnitine							POS	2323.96156371893	3815.57418587752	3965.11296159853	3521.05213324841	2269.69340357734	1213.91927258515	2278.37760540236	1496.6599211943	1.92870331943853
M1068	184.7	9192648	Quercetin_3-glucosyl-(1->4)-rhamnoside-7-rutinoside							POS	12956.9577277458	6324.77561350907	10781.8269075707	7778.39024588698	8920.05036366355	6400.26685929173	8353.39840896723	6703.06193172321	8800.38316946378
M707	184.3	7552189	Spinosin_C							POS	3261.65913927682	2062.7527120918	3090.32757094958	3535.68119087108	2379.8619432911	2229.88378426239	3590.0274875849	2834.9818569503	1732.97500715485
M795	181.6	4271579	6-(2-Carboxyethyl)-7-hydroxy-2,2-dimethyl-4-chromanone_glucoside							POS	20394.4299497759	28567.9039535699	1155.80726617847	29570.1829834232	9697.51219138935	35806.4362585316	11891.7373868883	18164.2379109652	8226.69258185518
M1107	181.5	4232069	Blasticidin_S							POS	11677.0124919845	14541.9771099458	6555.28053818989	16146.4479534154	2097.64045538154	20883.8555966888	4749.82811010955	7127.74686890273	6717.06641732229
M1162	181.3	4222024	Fenpyroximate (Z,E)							POS	77401.9082677214	83860.9405302937	3478.9870667646	92344.6234678921	23782.5953646387	118390.511204011	37693.7351287113	46852.9802947804	21320.1256844251
M804	179.1	432.2	Fusarin_C							POS	4188.12836633707	2027.78558015375	2304.16043654905	1029.69963279235	576.279757902087	753.532802101503	1922.56297639083	1710.08637151876	4109.85184611707
M979	179.1	3462949	2,4-dihydroxyheptadec-16-enyl acetate							POS	10197.5164790137	12832.9339246419	13788.6872654653	1640.26551341493	3398.26745869227	3718.1366810748	26160.2543730365	9475.55338253313	26486.3616711053
M980	178.9	5031909	Limonexic_acid							POS	15516.4365654319	6407.55631882969	21216.0650853616	18442.8778655919	8395.42678948449	9077.30500433618	22330.8973487019	19439.3875482942	10102.7850054141
M1117	177.9	5771577	Mulberrofuran_S							POS	466.03449582693	2040.66702094323	1.79670718963174	1663.60137371396	1930.0493460389	1.93222034922998	2695.03371340777	747.949638001582	1385.67628458597
M505	176.3	5771587	Spherobioside						14988-20-6	NEG	96961.7254989611	100777.820204033	5.73528524229078	163672.940005433	156041.299438736	141554.015873303	251972.468400095	76149.9102079465	221721.699302442
M536	175.9	5451997	Physalin_D							POS	31428.0489404798	23319.668056485	27281.9610658147	28801.8400606338	27268.0823092473	23973.1140633352	18985.7925396894	30431.7285811983	18593.4512268294
M992	175.9	6111976	Neohesperidin_dihydrochalcone							NEG	68737.7607867383	19356.0369841884	5.73528524229078	33902.3207672654	27137.7936770409	20349.4466171392	43409.1740261121	36517.4605362367	22400.9900742992
M408	175.8	3562434	Oxododecenoylcarnitine							POS	7651.29054299211	6395.56272396738	5844.7969557415	7617.5737281429	11614.0146979149	4077.62209535676	3981.13325017392	4005.1709262442	9296.56096587503
M948	175.4	5232176	Isolariciresinol_4'-O-beta-D-glucoside							POS	8905.48898030424	3553.40575344911	1.79670718963174	5872.83302023005	3930.74574110963	3737.60427807804	5774.04007026736	4770.36400632198	3869.35317365124
M1224	174.1	4470869	Aureusidin 6-O-glucoside							NEG	5895.52191175075	6.24148719306445	4570.06800341035	5073.55760061371	5.71591834615375	150.173054880821	1577.19098113069	1281.44235213239	335.699981987398
M639	173.7	593151	Pelargonidin-3,5-di-beta-D-glucoside							NEG	44877.9232089544	53175.1904443535	57373.2813352166	53957.1266933328	57643.7461439346	5.39295025753176	5.29495159667351	5.95550397078371	55813.1330633764
M725	173.4	7712144	Isovitexin_2''-O-(6'''-feruloyl)glucoside							POS	302386.74960621	270093.421482784	224082.706340458	260093.957534048	243758.162478288	259956.252074674	225961.427274343	260468.059590853	1.92870331943853
M320	172.6	5702533	2-[[7-hydroxy-1-(4-hydroxy-3,5-dimethoxyphenyl)-3-(hydroxymethyl)-6,8-dimethoxy-1,2,3,4-tetrahydronaphthalen-2-yl]methoxy]oxane-3,4,5-triol							POS	1.92556008779307	6410.19774135497	1.79670718963174	11912.8860670173	4872.17574804808	3357.63590479759	11376.0156505029	11056.2821393894	9463.81521507779
M797	172.2	4211242	Artonol_B							POS	5303.49060764095	5545.20264423992	1.79670718963174	6255.77770687285	5544.25257873789	1.93222034922998	6617.78350487609	3739.1647892448	5993.40928101287
M617	170.5	5163071	LysoPC(18:4(6Z,9Z,12Z,15Z))							POS	790.192552511148	905.145774256058	1.79670718963174	1355.17828049072	604.817705631691	381.918529764022	625.782046080191	1032.90474153281	1200.64342470438
M1245	169.8	596206	Naringin chalcone							NEG	11726.0363556655	2766.21370328293	12689.2617116066	9852.16403256432	5909.71691746868	4307.96264071803	4578.90426561194	4168.69925776973	2285.51773431429
M890	169.6	1630178	N-Nitrosothiazolidine-4-carboxylic_acid							POS	1251.67617231319	5900.60501341727	1962.0780053342	5970.17622763903	8900.64502654306	7959.65550747496	1111.50378083383	7602.82885335156	11346.4009252601
M374	168.4	3722746	Oxotridecanoylcarnitine							POS	2261.1344183445	2671.40811248968	2890.46960918395	4793.65421917248	1.85993543651155	749.047263538663	1037.07618910525	1290.85257229876	2069.23632040021
M1242	164.6	2030929	Diethyl (2R,3R)-2-methyl-3-hydroxysuccinate							NEG	2590.65625027931	4375.19055430009	5645.01756602865	3220.8843682364	6556.94151940925	3560.56135189432	2151.97719819486	4838.78230597341	8204.82574170712
M1059	164.3	443218	LOVASTATIN							POS	9365.41640196964	2589.68906741348	5272.37941575582	1851.49078715338	4250.52823823051	3593.39945832183	7466.17498770227	3142.78693684389	4776.29008301673
M1240	162.8	2250405	Phthalate							NEG	5215.80613625908	9397.45809111101	12098.7074842994	5961.48437586149	8510.26255132259	5.39295025753176	4700.16494393549	8192.52487681893	1968.54642359936
M620	162.3	4451186	Flavone base + 2O, 1MeO, C-Hex							NEG	108970.540953981	26993.7925082455	131439.911101671	25416.1091657247	36318.6650808915	22979.7222497498	123994.617453874	22131.3064770548	55266.0992324831
M661	162.1	4891753	Egonol_glucoside							POS	5906.95743198793	5704.28509932893	1.79670718963174	5898.52700715896	6514.16102585609	5196.14402606165	5849.54886100249	5502.71209563154	6011.19623324526
M1221	158.2	4151002	2',4,4',6'-Tetrahydroxychalcone 4'-O-glucoside							NEG	60420.1322749407	96574.5132857525	1357.63730198122	44927.1762192246	21816.2851483156	88424.9901434714	28687.0973403715	4527013956656	17664.2118942135
M877	156.1	3411386	Dolichin_B							POS	12574.8714232554	2845.84534415926	8017.40046332878	3378.46262871017	1555.97095051456	1617.75089881955	4765.28443865959	3663.61916214205	9527.21837995976
M1039	154.4	5961548	3-Caffeoylpelargonidin_5-glucoside							POS	43294.9834119604	19069.3950976918	13817.8159910558	53166.3416508173	28474.0042494364	23844.2813867832	32237.893110916	45051.2347672137	17376.2475033794
M777	154.2	4251417	Ginkgolide_B							POS	2167.38671179403	4511.9715816705	4376.73356089327	5722.45304680725	1.85993543651155	1865.91608324688	4613.82586701778	2802.68783924736	4038.46351939818
M490	153.2	3582594	Oxododecanoylcarnitine							POS	26687.2425754978	25827.1250677061	33973.7093275596	1.85842977707271	31068.5808201795	15342.7586799223	12798.4919815823	17569.2882339162	32540.3359798373
M1030	152.2	2990599	temazepam							NEG	19295.8251581322	4256.04451595226	22633.0163291921	1915.71057393125	1496.35835423578	1220.18183526896	22535.0239791563	637.811054553761	2395.4186233639
M1050	150.1	4031579	Icariside F2							POS	1953.96550014451	3321.55457233577	1147.05593227979	1619.48263922423	2139.02378725592	1.93222034922998	1502.89048378581	1497.61145631691	1416.79076026773
M434	147.4	1930857	Isoeugenol_formate							POS	1124.27170534693	204.721397300945	1.79670718963174	785.810260197437	119.896451997698	346.871289526518	1.76873924230577	1.98176537558118	1669.45337299456
M435	146.5	2862011	Octenoyl-carnitine							POS	11608.2843616772	9240.36431129044	11992.7593823497	15351.4437050061	11737.6958933106	5463.19903082448	5447.13039563299	5265.49289783695	6182.08414863476
M1241	141.8	3862023	Strictosidine aglycone							POS	445.668996923223	168.507250921668	345.153403514443	180.871182486622	66.4181391659827	124.954057264619	144.038257170329	1.98176537558118	1.92870331943853
M1211	140.9	1310492	trans-Cinnamate							POS	1.92556008779307	179.647911096458	1991.84462356431	1.85842977707271	1.85993543651155	77.5867676576246	8984149697928	1175.54593182969	912.299148703228
M764	14.3	1190854	2,4-Diaminobutyrate							POS	8747.68063853158	8660.23133118572	7549.40681796518	7373.59271438468	7332.82149582168	9699.65459877393	8257.4997544994	9244.04184810579	7863.57686761582
M868	139.6	1790565	PSICOSE							NEG	75867.0850878165	6.24148719306445	5.73528524229078	5.64620634340326	5.71591834615375	5.39295025753176	16657.9686565807	6513.87966082967	6.29988716164832
M436	139.2	4491006	1,8,9-Anthracenetriol							NEG	4345.33281367999	1060.42955326909	430.833453838145	3885.10405376463	6794.99736236925	1284.17849319144	3501.49897049413	1278.82374555111	685.876901985907
M1060	135.8	790178	dimethyl_sulfoxide							POS	193414.936626456	231988.31050516	268436.509588727	244191.437445166	238488.943276651	232442.681261087	1.76873924230577	264390.246793853	226965.033547902
M578	1.9	1990011	Dihydroxyacetone_Phosphate_Acyl_Ester							POS	22666.3675128992	28551.1242988373	31043.6846383475	32258.4968581357	27432.8954412664	30772.2123950549	31620.1809008388	1.98176537558118	2986518851423
M969	339	4293717	Stigmastane-3,6-dione					HMDB0039822		POS	750.982689287603	6689.95137874389	4103.79453314573	4375.42993494595	1.85993543651155	4601.35654089077	1885.49556627595	3545.60855169991	3008.57688064799
M498	270	2652159	Guaiol_acetate							POS	2637.23453204727	3247.46010149377	1882.75503599972	2176.39581877832	3281.55678600871	2384.55168850448	2396.05459494046	1.98176537558118	1.92870331943853
M811	270	3112208	Auxin_b							POS	180449.936407401	178846.206662797	103607.30300526	116701.864868045	216053.028772269	99464.4771438989	143601.164234268	197728.659985854	217784.087979293
M1020	261	2411946	h_14_19_norandrosterone							POS	1628.14862967107	1168.74589421919	1578.10982184001	2794.62804446937	1.85993543651155	1904.11414357464	1212.64068208358	1601.31206694518	1.92870331943853
M812	249	3692636	gamma-Eudesmol_rhamnoside							POS	3211.19766939161	3803.71086962365	5061.21156962775	2062.35299073316	5524.86110264106	1471.58462982908	5181.74109983676	3697.07118179131	875.913008528678
M927	226	3873576	Cholestan-3-One							POS	5707.02727389768	5211.81778621515	5143.63513411708	5596.7305414231	4908.42133468884	6017.71470791412	4999.13918582159	5269.06537926122	5137.70093633295
M1023	221	3462946	1,2-dihydroxyheptadec-16-en-4-yl acetate							POS	25566.3899178825	33719.5445852141	21245.4017263426	1.85842977707271	40925.3605310123	6771.70938456344	7701.44485088329	17130.0094961753	12501.5657662668
M288	221	3783003	N-arachidonoyl_dihydroxypropylamine							POS	1027.77944829408	1.92607457962632	13130.936407322	3617.01068430808	3020.27953827591	888.615905874409	739.440200637317	480.081162084852	16108.8318112077
M501	193	3423007	N-stearoyl_glycine							POS	1588.19096786159	1958.88105445147	1.79670718963174	3061.05929901491	1211.62518533661	465.712604200275	256.308933139857	1058.18730348568	1.92870331943853
M930	193	1430702	Erinapyrone_A							POS	1441.61683179426	845.355247166148	1.79670718963174	1125.76203087094	1.85993543651155	1932.80545112033	441.591347233132	521.209438028407	1.92870331943853
M1099	192	441087	Catechin gallate							NEG	37676.7643633385	21525.9045473444	5.73528524229078	30322.1552094268	52798.7403706438	12534.4052482255	28614.4722121252	18065.7480865885	35529.6064629251
M947	180	8473918	Sucrose_acetate_isobutyrate							POS	50954.8992930995	38899.6605370813	22620.8178486644	11960.1823065264	24685.2099987063	18522.2534270958	23074.6750368647	29341.5918579268	1.92870331943853
M949	173	4561854	Tryptophol_[xylosyl-(1->6)-glucoside]							POS	10708.8447511526	14613.1597125692	1818.07360827315	6316.35023024372	5377.50497817866	11733.1710707052	3922.82610483289	5443.63571965041	2605.7433755061
M982	158	5791382	Flavone base + 4O, C-Pen, C-Hex							NEG	85380.8586398406	17650.5447623835	203678.70664734	112215.117172711	140716.523238487	35104.3693891599	4562.26366310642	25253.2666025214	39784.8877638268
M708	157	3271225	omega-Hydroxymoracin_N							POS	1.92556008779307	5505.42568730578	10391.8772560664	4895.1440136212	5085.48238581609	5184.37278829713	7121.32252212175	5525.47921989607	8077.34187338613
M815	157	270208	N-Dodecanoyl-N-methylglycine							NEG	29556.0123123097	57390.8702461558	93656.8743304881	83126.687657865	137333.022084564	35151.5231353726	52654.4271216091	33667.4047102589	94162.2957577903
M967	28	1170194	Erythronolactone							NEG	5.49003940230841	555829.609067226	415764.516517162	311674.579582403	409972.620098672	492336.44052344	358758.744199345	331225.124946071	6.29988716164832
M1239	25	3800863	beta-Citryl-L-glutamate							NEG	120931.282594092	62474.7330395527	25131.8708877318	337130255155	29175.7384362648	94192.514573525	51505.0431981324	144156.684256834	46143.534024881
M1238	24	4991083	2-(alpha-Hydroxypropyl)thiamine diphosphate							NEG	56353.5960605197	21655.7415220935	23778.2822785366	4308.89943867381	4603.33132183009	15463.3766515532	36764.1765934896	13749.377800993	53650.9422351075
M337	24	2090667	D-SEDOHEPTULOSE							NEG	136383.698983616	195215.635229199	250195.918239964	240173.381340119	212693.268872273	144697.133609463	125131.959961085	160046.927067156	181313.273561421
